# Supplementary material for: Negative psychological and physiological effects of social networking site use: The example of Facebook
Source: Front Psychol. 2023 Aug 3;14:1141663. doi: 10.3389/fpsyg.2023.1141663 (PMC10435997; doi:10.3389/fpsyg.2023.1141663)
Supplement: Supplementary file 1 [file Table_1.XLSX]

## Sheet: Overview
Construct	Reference	Research Design	Sample	Age	Measure(s)	Results
Perceived Anxiety	Atroszko et al. (2018)	Cross-sectional (survey)	Poland: 1,157 (51.9% female proportion)	M = 20.33, SD = 1.68	• Bergen Facebook Addiction Scale (Charzyńska & Góźdź, 2014) • Liebowitz Social Anxiety Scale (Dąbkowska, 2008)	Facebook Addiction → Perceived Social Anxiety: r = .19**
Perceived Anxiety	Atroszko et al. (2022)	Cross-sectional (survey)	• Algeria: 710 (66.9%) • Bangladesh: 665 (32.5%) • Pakistan: 491 (46.8%) • Poland - University): 647 (65.6%) • Poland - High School): 1,178 (57.6%) • United Arab Emirates: 484 (72.7%)	N/A	• Bergen Facebook Addiction Scale (Andreassen, Torsheim, Brunborg, & Pallesen, 2012) • Depression Anxiety Stress Scale (S. H. Lovibond & Lovibond, 1995) • Hospital Anxiety and Depression Scale (Zigmond and Snaith, 1983)	• Facebook Addiction (Bangladesh) → Perceived Anxiety: r = .30** • Facebook Addiction (Pakistan) → Perceived Anxiety: r = .22** • Facebook Addiction (Poland - University) → Perceived Anxiety: r = .15** • Facebook Addiction (Poland - High School) → Perceived Anxiety: r = .19** • Facebook Addiction (United Arab Emirates) → Perceived Anxiety: r = .31**
Perceived Anxiety	Błachnio, Przepiórka, & Cudo (2021)	Cross-sectional (survey)	Poland: 1,396 (71%)	M = 21.25, SD = 4.56, 16+	• Facebook Intrusion Questionnaire (Elphinston & Noller, 2011) • General Health Questionnaire (Makowska & Merecz, 2001)	Facebook Intrusion → Perceived Anxiety/Insomnia: r = .20***
Perceived Anxiety	Brailovskaia & Margraf (2016)	Cross-sectional (survey)	Germany • Facebook User Group: 790 (71.1%) • Non-Facebook User Group: 155 (63.9%)	• Facebook User Group: M = 23.42, SD = 5.02, 17-58 • Non-Facebook User Group: M = 25.28, SD = 6.35, 17-52	• Facebook use information • Depression Anxiety Stress Scale (S. H. Lovibond & Lovibond, 1995; Ng et al., 2007)	No significant differences were found in the mean score of perceived anxiety between Facebook users (M = 3.39, SD = 3.80) and Facebook non-users (M = 3.70, SD = 4.46), p = .379.
Perceived Anxiety	Brailovskaia & Margraf (2017)	Longitudinal (panel)	Germany: 179 (77.1%)	M = 22.52, SD = 5.00, 17-58	• Bergen Facebook Addiction Scale (Andreassen, Torsheim, Brunborg, & Pallesen, 2012) • Depression Anxiety Stress Scale (P. F. Lovibond & Lovibond, 1995)	• T1: Facebook Addiction → Perceived Anxiety (T1): r = .02 • T2: Facebook Addiction → Perceived Anxiety (T2): r = .32***
Perceived Anxiety	Brailovskaia, Rohmann, Bierhoff, & Margraf (2020)	Cross-sectional (survey)	Germany: 327 (72.8%)	M = 23.57, SD = 3.96, 18-56	• Bergen Facebook Addiction Scale (Andreassen, Torsheim, Brunborg, & Pallesen, 2012) • Depression Anxiety Stress Scale (P. F. Lovibond & Lovibond, 1995)	• Facebook Addiction → Perceived Anxiety: r = .73**
Perceived Anxiety	Chabrol, Laconi, Delfour, & Moreau (2017)	Cross-sectional (survey)	France: 456 (76%)	M = 20.50, SD = 2.50, 13-25	• Internet Addiction Test (Khazaal et al., 2008; Young, 1998b) • Social Anxiety Scale for Adolescents (La Greca & Lopez, 1998; Inderbitzen-Nolan & Walters, 2000)	Problematic Facebook Use → Perceived Social Anxiety: r = .30**
Perceived Anxiety	Clayton, Osborne, Miller, & Oberle (2013)	Cross-sectional (survey)	USA: 229 (74.3%)	M = 18.19, SD = 0.43, 18-21	• Emotional connectedness to Facebook (Ellison, Steinfield, & Lampe, 2007) • Facebook connection strategies (Ellison, Steinfield, & Lampe, 2007) • Self-Consciousness Scale (Fenigstein, Scheier, & Buss, 1975)	• Emotional connectedness to Facebook → Anxiousness: r = .18** • Facebook connections strategies → Anxiousness: r = .23***
Perceived Anxiety	Cury et al. (2022)	Cross-sectional (case-control survey)	Brazil • Patient Group: 100 (63%) • Control Group: 100 (75%)	• Patient Group: M = 33.71, SD = 10.08 • Control Group: M = 34.98, SD = 11.21	• Psycho-Social Aspects of Facebook Use Questionnaire (Bodroža & Jovanović, 2016) • Hospital Anxiety and Depression Scale (Botega, Bio, Zomignani, Garcia Jr., & Pereira, 1995)	• Compensatory Use (Patient Group) → Perceived Anxiety: r = .11 • Self-Presentation (Patient Group) → Perceived Anxiety: r = .10 • Socialization (Patient Group) → Perceived Anxiety: r = -.04 • Addiction (Patient Group) → Perceived Anxiety: r = .16 • Virtual identity (Patient Group) → Perceived Anxiety: r = .08 • Compensatory Use (Control Group) → Perceived Anxiety: r = .26* • Self-Presentation (C…
Perceived Anxiety	da Veiga et al. (2019)	Cross-sectional (survey)	Portugal: 404 (73.3%)	M = 21.65, SD = 3.24, 18-29	• Bergen Facebook Addiction Scale (Andreassen, Torsheim, Brunborg, & Pallesen, 2012) • Brief Symptom Inventory (Canavarro, 2007)	Facebook Addiction → Perceived Anxiety: r = .23***
Perceived Anxiety	Davidson & Farquhar (2014)	Cross-sectional (survey)	USA: 336 (70%)	N/A	• Facebook Intensity Scale (Ellison, Steinfield, & Lampe, 2007) • Social Anxiety Scale (Liebowitz, 1987)	Facebook Intensity → Perceived Social Anxiety: r = .058
Perceived Anxiety	Dempsey, O’Brien, Tiamiyu, & Elhai (2019)	Cross-sectional (survey)	USA: 291 (57.6%)	M = 20.03, SD = 3.06, 18-25	• Facebook use information • Bergen Facebook Addiction Scale (Andreassen, Torsheim, Brunborg, & Pallesen, 2012) • Social Interaction Anxiety Scale (Mattick & Clarke, 1998)	• Problematic Facebook Use → Perceived Social Anxiety: r = .30** • Frequency of Facebook Use → Perceived Social Anxiety: r = -.20**
Perceived Anxiety	E. J. Wright, White, & Obst (2018)	Cross-sectional (survey)	Australia: 211 (67%)	M = 21.23, SD = 3.48, 18-29	• Facebook False Self-Presentation Behaviors Inventory • Depression Anxiety Stress Scale (S. H. Lovibond & Lovibond, 1995)	• Lying → Perceived Anxiety: r = .18** • Liking → Perceived Anxiety: r = .27***
Perceived Anxiety	E. S. Kim et al. (2020)	Cross-sectional (survey)	USA: 49,045 (100%)	53–70	• Facebook use information • Generalized Anxiety Disorder Scale (Spitzer, Kroenke, Williams, & Löwe, 2006)	The difference in perceived anxiety between females who used Facebook regularly and those who did not was 25% versus 23% (ϕ = 0.02, OR = 1.10, 95% CI: 1.05, 1.15).
Perceived Anxiety	Eşkisu, Çam, Gelibolu, & Rasmussen (2020)	Cross-sectional (survey)	Türkiye: 298 (64.1%)	M = 21.61, SD = 2.20, 18-40	• Chen Internet Addiction Scale (S.-H. Chen, Weng, Su, Wu, & Yang, 2003) • Depression Anxiety Stress Scale (Akın & Çetin, 2007)	Facebook Addiction → Perceived Anxiety: r = .33**
Perceived Anxiety	Farahani, Kazemi, Aghamohamadi, Bakhtiarvand, & Ansari (2011)	Cross-sectional (survey)	Iran: 265 (61.1%)	M = 21, SD = 2.3	• Facebook use information • Depression Anxiety Stress Scale (S. H. Lovibond & Lovibond, 1995)	Facebook Use → Perceived Anxiety: r = .44**
Perceived Anxiety	Flynn, Noone, & Sarma (2018)	Cross-sectional (survey)	Ireland: 717 (80.6%)	M = 31, SD = 8.40, 18-65	• Problematic and Risky Internet Use Screening Scale (Jelenchick et al., 2014) • Iowa-Netherlands Comparison Orientation Measure (Gibbons & Buunk, 1999) • Depression Anxiety Stress Scale (S. H. Lovibond & Lovibond, 1995)	• Social Comparison → Perceived Anxiety: r = .33*** • Risky and Impulsive Facebook Use → Perceived Anxiety: r = .26*** • Daily time spent on Facebook → Perceived Anxiety: r = .11*** • Number of Facebook friends → Perceived Anxiety: r = .11***
Perceived Anxiety	Foroughi, Iranmanesh, Nikbin, & Hyun (2019)	Cross-sectional (survey)	Malaysia: 358 (56%)	M = 33.3, SD = 8.5, 19-67	• Bergen Facebook Addiction Scale (Andreassen, Torsheim, Brunborg, & Pallesen, 2012) • Social Anxiety Scale for Adult Groups (La Greca and Lopez, 1998)	Facebook Addiction → Perceived Social Anxiety: ß = .455**
Perceived Anxiety	Grieve, Indian, Witteveen, Tolan, & Marrington (2013)	Cross-sectional (survey)	Australia: 274 (84.7%)	M = 25.87, SD = 9.90	• Social Connectedness Scale-Revised (R. M. Lee, Draper, & Lee, 2001) • Depression Anxiety Stress Scale (P. F. Lovibond & Lovibond, 1995)	• Facebook social connectedness → Perceived Anxiety: r = -.21*** • Facebook social connectednes 13-item subscale → Perceived Anxiety: r = -.17*
Perceived Anxiety	Hanna et al. (2017)	Cross-sectional (survey)	USA: 1,104 (62.5%)	17-24	• Facebook use information • Brief Symptom Inventory (Derogatis & Melisaratos, 1983)	• Facebook usage (minutes) → Perceived Anxiety: r = .07 • Active Facebook use → Perceived Anxiety: r = .04 • Passive Facebook use → Perceived Anxiety: r = .10**
Perceived Anxiety	Hanprathet, Manwong, Khumsri, Yingyeun, & Phanasathit (2015)	Cross-sectional (survey)	Thailand: 872 (63.5%)	M = 16.7, SD = 1.0	• Bergen Facebook Addiction Scale (Phanasathit, Manwong, Hanprathet, Khumsri, & Yingyeun, 2015) • General Health Questionnaire (Nilchaikovit, Sukying, & Silpakit, 1996)	Individuals with Facebook addiction had a high risk of developing perceived anxiety (ORadj = 1.3, 95% CI: 0.9, 1.8). Individuals with severe Facebook addiction had a higher risk of developing perceived anxiety (ORcrude = 1.3, 95% CI; 0.9, 1.9) compared to individuals with non-severe Facebook addiction.
Perceived Anxiety	Ho, Huynh, & Tran-Chi (2021)	Cross-sectional (survey)	Vietnam: 354 (54.2%)	N/A	• Bergen Facebook Addiction Scale (Chương, Minh, & Thảo, 2020) • Depression Anxiety Stress Scale (Le et al., 2017; T. D. Tran, Tran, & Fisher, 2013)	• Problematic Facebook Use → Perceived Anxiety: r = .333** • Problematic Facebook Use → Perceived Anxiety: B = .320***
Perceived Anxiety	Hu, Kim, Siwek, & Wilder (2017)	Cross-sectional (survey)	USA: 342 (71%)	M = 19.8, SD = 2.2	• Facebook Intensity Scale (Ellison, Steinfield, & Lampe, 2007) • Social Interaction Anxiety Scale (Mattick & Clarke, 1998)	Facebook Intensity → Perceived Anxiety before Social Interaction: r = .011
Perceived Anxiety	Hussain, Simonovic, Stupple, & Austin (2019)	Cross-sectional (survey)	United Kingdom: 69 (68.1%)	M = 23.09, SD = 7.54, 18+	• Facebook use information • Bergen Facebook Addiction Scale (Andreassen, Torsheim, Brunborg, & Pallesen, 2012) • Depression Anxiety Stress Scale (P. F. Lovibond & Lovibond, 1995)	• Facebook Addiction → Perceived Anxiety: r = .161 • Facebook account length → Perceived Anxiety: r = -.123 • Facebook session length → Perceived Anxiety: r = -.076 • Social Facebook total inspection-time (seconds) → Perceived Anxiety: r = -.121 • Facebook updates total inspection-time (seconds) → Perceived Anxiety: r = .055
Perceived Anxiety	Khalil, Kamal, & Elkholy (2022)	Cross-sectional (survey)	Egypt: 584 (58.6%)	M = 16.1, SD = 1.2, 14-18	• Bergen Facebook Addiction Scale (Salem, Almenaye, & Andreassen, 2016) • MINI International Neuropsychiatry Interview for Children and Adolescents (Sheehan et al., 2010)	No statistically significant relationship was found between Facebook addiction and perceived social anxiety was found.
Perceived Anxiety	Koc & Gulyagci (2013)	Cross-sectional (survey)	Türkiye: 447 (22%)	M = 21.64, SD = 1.94, 18-30	• Facebook Addiction Scale (Morahan-Martin & Schumacher, 2000; Young, 1998a) • Motives for Facebook Usage Scale (Mazman Akar, 2009) • General Health Questionnaire (D. P. B. Goldberg & Hillier, 1979; Kılıç, 1996)	• Weekly time commitment on Facebook → Perceived Anxiety/Insomnia: r = -.05 • Academic motives → Perceived Anxiety/Insomnia: r = -.01 • Daily informational motives → Perceived Anxiety/Insomnia: r = .05 • Social motives → Perceived Anxiety/Insomnia: r = .03 • Facebook Addiction → Perceived Anxiety/Insomnia: r = .23**
Perceived Anxiety	Labrague (2014)	Cross-sectional (survey)	Philippines: 76 (81%)	10-25	• Facebook Intensity Scale (Ellison, Steinfield, & Lampe, 2007) • Depression Anxiety Stress Scale (S. H. Lovibond & Lovibond, 1995)	• Facebook Intensity → Perceived Anxiety: r = .07 • Number of Facebook friends → Perceived Anxiety: r = .16 • Daily time spent on Facebook → Perceived Anxiety: r = .26*
Perceived Anxiety	Lee-Won, Herzog, & Park (2015)	Cross-sectional (survey)	USA: 243 (71.6%)	M = 19.69, SD = 1.12, 18-24	• Facebook use information • Problematic Facebook use (Koc & Gulyagci, 2013) • Self-Consciousness Scale (Fenigstein, Scheier, & Buss, 1975)	• Amount of Facebook use → Perceived Social Anxiety: r = -.03 • Problematic Facebook Use → Perceived Social Anxiety: r = .18**
Perceived Anxiety	Louragli, Ahami, Khadmaoui, Aboussaleh, & Chaker Lamrani (2019)	Cross-sectional (survey)	Morocco: 541 (55.1%)	12-19	• Bergen Facebook Addiction Scale (Andreassen, Torsheim, Brunborg, & Pallesen, 2012) • Generalized Anxiety Disorder Scale (Spitzer, Kroenke, Williams, & Löwe, 2006)	Facebook Addiction → Perceived Anxiety: r = .244**
Perceived Anxiety	Marder, Joinson, Shankar, & Thirlaway (2016)	Cross-sectional (survey)	United Kingdom: 379 (69%)	M = 22, SD = 5.5	• Facebook Intensity Scale (Ellison, Steinfield, & Lampe, 2007) • Anxiety Scale (Costa & McCrae, 2008)	Facebook Intensity → Perceived Social Anxiety: ß = .097
Perceived Anxiety	McCord, Rodebaugh, & Levinson (2014)	Cross-sectional (survey)	USA: 216 (85.6%)	M = 32.2, SD = 12.43, 18-69	• Facebook use information • Social Interaction Anxiety (Peters, Sunderland, Andrews, Rapee, & Mattick, 2012) • Social Phobia Scale (Mattick & Clarke, 1998)	• Social Facebook Use → Perceived Social Anxiety: r = .01 • Social Facebook Use → Perceived Social Anxiety: ß = .13*
Perceived Anxiety	Nasser et al. (2019)	Cross-sectional (survey)	Malaysia: 1,060 (74.6%)	M = 21.08, SD = 1.68, 17-25	• Facebook Addiction Test Questionnaire (Conrad, n.d.) • Depression Anxiety Stress Scale (S. H. Lovibond & Lovibond, 1995)	Problematic Facebook Use → Perceived Anxiety: r = .163***
Perceived Anxiety	Nazzal, Rabee, Ba’ar, & Berte (2021)	Cross-sectional (survey)	Palestine: 922 (61.9%)	M = 19.74, SD = 1.33	• Facebook use information • Facebook Intensity Scale (Ellison, Steinfield, & Lampe, 2007) • Depression Anxiety Stress Scale (Moussa, Lovibond, Laube, & Megahead, 2017)	• Total number of Facebook friends → Perceived Anxiety: r = .090* • Average time on Facebook → Perceived Anxiety: r = .193* • Facebook Intensity → Perceived Anxiety: r = .209*
Perceived Anxiety	Ögel-Balaban & Altan (2020)	Cross-sectional (survey)	Türkiye: 332 (100%)	M = 34.55, SD = 5.44, 20-48	• Facebook use information • Extent and reason for the use of Facebook (Haslam, Tee, & Baker, 2017; J. Jang & Dworkin, 2014; Y. Kim, Sohn, & Choi, 2011) • State-Trait Anxiety Inventory (Öner & Le Compte, 1983)	• Bridging → Perceived Anxiety: r = -.01 • Bonding → Perceived Anxiety: r = -.08 • Entertainment → Perceived Anxiety: r = .15* • Number of Facebook friends → Perceived Anxiety: r = -.06 • Length of time having a Facebook account → Perceived Anxiety: r = -.04 • Extent of communication with Facebook friends → Perceived Anxiety: r = -.04 • Facebook use frequency → Perceived Anxiety: r = .01 • Freque…
Perceived Anxiety	Pal, Shankar, & Masthi (2018)	Cross-sectional (survey)	India: 400 (55.5%)	M = 20.3, SD = 1.8, 18-25	• Facebook Intensity Scale (Ellison, Steinfield, & Lampe, 2007) • Depression Anxiety Stress Scale (S. H. Lovibond & Lovibond, 1995)	Facebook Intensity → Perceived Anxiety: r = .11*
Perceived Anxiety	Rae & Lonborg (2015)	Cross-sectional (survey)	USA: 119 (73.6%)	18-25	• Facebook Intensity Scale (Ellison, Steinfield, & Lampe, 2007) • Motivations for Facebook use (Bonds-Raacke & Raacke, 2010; Raacke & Bonds-Raacke, 2008) • Mental Health Inventory (Veit & Ware, 1983)	No statistically significant effects of Facebook usage types and perceived anxiety were found.
Perceived Anxiety	S. Y. Lee (2014)	Cross-sectional (survey)	USA: 199 (38%)	M = 19.9, 18-23	• Frequency of social comparison on Facebook (Buunk, Zurriaga, Peiro, Nauta, & Gosalvez, 2005) • Frequency of having a negative feeling from comparison on Facebook (Buunk, Zurriaga, Peiro, Nauta, & Gosalvez, 2005) • Indivudual’s anxiety level (Costello & Comrey, 1967)	• Frequency of social comparison on Facebook → Perceived Anxiety: r = .32** • Frequency of having a negative feeling from comparison on Facebook → Perceived Anxiety: r = .40**
Perceived Anxiety	Shaw, Timpano, Tran, & Joormann (2015)	Cross-sectional (survey)	USA: 75 (55.2%)	M = 19.2, SD = 1.27, 17-24	• Facebook Activity Measure (Reference not cited) • Social Phobia Scale (Mattick & Clarke, 1998) • Mood and Anxiety Symptom Questionnaire (Watson & Clark, 1991)	• Time spent on Facebook → Perceived Social Anxiety: r = .33** • Passive Facebook use → Perceived Social Anxiety: r = .32** • Content production on Facebook → Perceived Social Anxiety: r = .23 • Interactive Facebook communication → Perceived Social Anxiety: r = .21 • Passive Facebook use → Perceived Social Anxiety: ß = .27* • Content production on Facebook → Perceived Social Anxiety: ß = .11 • In…
Perceived Anxiety	Sillence, Saxton, & Pollet (2021)	Cross-sectional (survey)	United Kingdom • Survey 1: 202 (54%) • Survey 2: 542 (68.6%)	• Survey 1: M = 30.10, SD = 10.57 • Survey 2: M = 35.31, SD = 12.30	• Facebook Questionnaire (McCord, Rodebaugh, & Levinson, 2014) • Social Interaction Anxiety Scale (McCord, Rodebaugh, & Levinson, 2014)	• Study 1: Social Facebook Use → Perceived Social Anxiety: r = -.03 • Study 1: Social Facebook use did not predict perceived social anxiety (F(1,200) = 0.447, p = .504). • Study 2: Social Facebook Use → Perceived Social Anxiety: r = -.03 • Study 2: Social Facebook use predicted perceived social anxiety (F(1,540) = 6.89, p = .009).
Perceived Anxiety	Soraci et al. (2020)	Cross-sectional (survey)	Italy: 217 (64%)	M = 32.14, SD = 10.99, 18-68	• Bergen Facebook Addiction Scale (Monacis, de Palo, Griffiths, & Sinatra, 2017) • Adult PROMIS Emotional Distress/Anxiety-Short Form (Fossati, Borroni, & Del Corno, 2015a)	Facebook Addiction → Perceived Anxiety: r = .47
Perceived Anxiety	Sotero, da Veiga, Carreira, Portugal, & Relvas (2019)	Cross-sectional (survey)	Portugal: 403 (65.5%)	M = 22.25, SD = 3.24, 18-30	• Bergen Facebook Addiction Scale (da Veiga et al., 2019) • Brief Symptom Inventory (Canavarro, 2007)	Facebook Addiction → Perceived Anxiety: r = .18***
Perceived Anxiety	Sternberg et al. (2020)	Multimethod Research • Longitudinal (panel, study 1) • Experimental (RCT, study 2)	Israel • Study 1: 51 (76.5%) • Study 2: 68 (75%)	• Study 1: M = 23.94, SD = 2.16, 18+ • Study 2: M = 23.47, SD = 2.93, 18+	• Facebook use information • State anxiety level (Abend, Dan, Maoz, Raz, & Bar-Haim, 2014) • General affective well-being (Kross et al., 2013)	• Study 1 showed that the more people used Facebook, the more anxious they felt (b = 0,14, se = 0,05, t (724) = 2,54, p = .011, 95%, CI = 0,03-0,24, d = 0,161). • Study 2 found a significant interaction between Facebook use and perceived anxiety in the experimental group (t67 = -2.61, p < 0.1, b = -.68, se = .25, 95% CI = -1.18- -0.16). Further analysis revealed an increase in perceived anxiety f…
Perceived Anxiety	Sternberg, Luria, & Sheppes (2018)	Experimental (quasi)	Israel: 69 (49.3%) • Facebook Filtering Group: 34 (58.8%) • General Filtering Group: 35 (40%)	• Facebook Filtering Group: M = 23.91, SD = 2.85 • General Filtering Group: M = 25.46, SD = 3.50	• Facebook use information • Spielberger Trait Anxiety Inventory (Spielberger, 1989)	• Number of activities during Facebook use → Perceived Anxiety: r = .16 • Amount of time spent on Facebook → Perceived Anxiety: r = .34* • Increased Facebook use (activity) in individuals with impaired neural Facebook filtering ability was associated with perceived anxiety symptoms (t(33) = 2.27, p = .03, ηp2= .13, CI [.08, 1.58]). • Increased Facebook use (time) in individuals with impaired Face…
Perceived Anxiety	Vannucci, Ohannessian, & Gagnon (2019)	Cross-sectional (survey)	USA: 581 (50%)	M = 20.00, SD = 1.42, 18-22	• Technology Use Questionnaire (Ohannessian, 2009) • Beck Anxiety Inventory—Trait (Kohn, Kantor, DeCicco, & Beck, 2008)	No significant relationship was found between Facebook use and perceived anxiety.
Perceived Anxiety	Verseillié, Laconi, Castro-Calvo, & Chabrol (2021)	Longitudinal (panel)	France: 183 (85,2%)	M = 21.18, SD = 5.16	• Bergen Facebook Addiction Scale (Andreassen, Torsheim, Brunborg, & Pallesen, 2012) • Facebook Intensity Scale (Ellison, Steinfield, & Lampe, 2007) • Depression, Anxiety, and Stress Scale (Yusoff, 2013)	• Facebook Addiction (Two‑Factor Solution) → Perceived Anxiety: r = .20** • Facebook Emotional Engagement (Two‑Factor Solution) → Perceived Anxiety: r = .17** • T1: Facebook Addiction (One‑Factor Solution) → Perceived Anxiety: r = .21** • T2: Facebook Addiction (One‑Factor Solution) → Perceived Anxiety: r = .24**
Perceived Anxiety	Xie & Karan (2019)	Cross-sectional (survey)	USA: 526 (59%)	M = 24.21, SD = 5.92	• Bergen Facebook Addiction Scale (Andreassen, Torsheim, Brunborg, & Pallesen, 2012; Brailovskaia & Margraf, 2017) • Facebook Intensity Scale (Ellison, Steinfield, & Lampe, 2007) • Facebook activities (Burke, Kraut, & Marlow, 2011; Xie & Kang, 2015; Zhong, 2013) • Short-Form State Anxiety Scale (Marteau & Bekker, 1992)	• Facebook Intensity → State anxiety without Facebook: ß = .567*** • Facebook Addiction → State anxiety without Facebook: ß = .291*** • Broadcasting → State anxiety without Facebook: ß = .171** • Directed Communication → State anxiety without Facebook: ß = -.091
Perceived Anxiety	Zaffar, Mahmood, Saleem, & Zakaria (2015)	Cross-sectional (survey)	Pakistan: 150 (50%)	N/A	• Bergen Facebook Addiction Scale (Andreassen, Torsheim, Brunborg, & Pallesen, 2012) • Severity Measure for Generalized Anxiety Disorder—Adult (American Psychiatric Association, 2013)	Facebook Addiction → Perceived Anxiety: r = .508***
Perceived Depression	Ahamed, Limbu, & Mamun (2021)	Cross-sectional (survey)	Bangladesh: 393 (29%)	31-35	• Facebook Usage Intensity (Taylor & Strutton, 2016) • Major Depressive Episode (Uher, Payne, Pavlova, & Perlis, 2014)	Facebook Usage Intensity → Perceived Depression: r = .304**
Perceived Depression	Alfasi (2019)	Experimental (RCT)	Israel: 80 (68%)	M = 26.3, 19-35	• Iowa-Netherlands Comparison Orientation Measure (Gibbons & Buunk, 1999) • Beck’s Inventory of Depression (Beck, Ward, Mendelson, Mock, & Erbaugh, 1961)	• Browsing Facebook newsfeed → Perceived Depression: ß = .28** • Social comparison → Perceived Depression: ß = .12*** • Participants who browsed their own Facebook newsfeed (experimental group) had higher perceived depression scores than the control group.
Perceived Depression	Atroszko et al. (2022)	Cross-sectional (survey)	• Algeria: 710 (66.9%) • Bangladesh: 665 (32.5%) • Pakistan: 491 (46.8%) • Poland - University): 647 (65.6%) • Poland - High School): 1,178 (57.6%) • United Arab Emirates: 484 (72.7%)	N/A	• Bergen Facebook Addiction Scale (Andreassen, Torsheim, Brunborg, & Pallesen, 2012) • Depression Anxiety Stress Scale (S. H. Lovibond & Lovibond, 1995) • Hospital Anxiety and Depression Scale (Zigmond and Snaith, 1983) • Center for Epidemiologic Studys Depression Scale (Radloff, 1977)	• Facebook Addiction (Algeria) → Perceived Depression: r = .35** • Facebook Addiction (Bangladesh) → Perceived Depression: r = .33** • Facebook Addiction (Pakistan) → Perceived Depression: r = .21** • Facebook Addiction (Poland - University) → Perceived Depression: r = .08* • Facebook Addiction (Poland - High School) → Perceived Depression: r = .12** • Facebook Addiction (United Arab Emirates) → …
Perceived Depression	Bais & Reyes (2020)	Cross-sectional (survey)	Philippines: 1,000 (75.4%)	M = 17.58, SD = 2.47, 18-34	• Bergen Facebook Addiction Scale (Andreassen, Torsheim, Brunborg, & Pallesen, 2012) • Goldberg Depression Scale (I. K. Goldberg, 1993)	Facebook Addiction → Perceived Depression: r = .20**
Perceived Depression	Bendayan & Blanca Mena (2019)	Cross-sectional (survey)	Spain: 567 (61.9%)	M = 29.09, SD = 12.03, 18-67	• Facebook Intrusion Questionnaire (Elphinston & Noller, 2011) • Center for Epidemiologic Studys Depression Scale (Radloff, 1977)	Facebook Intrusion → Perceived Depression: r = .28**
Perceived Depression	Brailovskaia & Margraf (2016)	Cross-sectional (survey)	Germany • Facebook User Group: 790 (71.1%) • Non-Facebook User Group: 155 (63.9%)	• Facebook User Group: M = 23.42, SD = 5.02, 17-58 • Non-Facebook User Group: M = 25.28, SD = 6.35, 17-52	• Facebook use information • Depression Anxiety Stress Scale (S. H. Lovibond & Lovibond, 1995; Ng et al., 2007)	Facebook non-users (M = 5.14, SD = 5.22) had slightly higher scores for depressive symptoms than Facebook users (M = 4.36, SD = 4.50) p = .054.
Perceived Depression	Brailovskaia & Margraf (2017)	Longitudinal (panel)	Germany: 179 (77.1%)	M = 22.52, SD = 5.00, 17-58	• Bergen Facebook Addiction Scale (Andreassen, Torsheim, Brunborg, & Pallesen, 2012) • Depression Anxiety Stress Scale (P. F. Lovibond & Lovibond, 1995)	• At time T1, there was no significant correlation between Facebook addiction and perceived depression. • Facebook Addiction → Perceived Depression: r = .22** (at time T2).
Perceived Depression	Brailovskaia & Margraf (2019)	Cross-sectional (survey)	Germany: 328 (66.2%)	M = 24.83, SD = 8.49, 16-67	• Facebook use information • Depression Anxiety Stress Scale (P. F. Lovibond & Lovibond, 1995)	• Number of Facebook friends → Perceived Depression: r = -.175*** • Frequency of writing status updates → Perceived Depression: r = -.05 • Frequency of commenting status updates → Perceived Depression: r = -.064 • Frequency of writing online messages → Perceived Depression: r = -.027 • Frequency of writing in discussion groups → Perceived Depression: r = .026
Perceived Depression	Brailovskaia, Margraf, Schillack, & Köllner (2019)	Cross-sectional (survey)	Germany • Facebook User Group: 336 (72.6%) • Non-Facebook User Group: 265 (69.4%)	• Facebook User Group: M = 49.61, SD = 9.65, 19-64 • Non-Facebook User Group: M = 53.14, SD = 7.71, 19-64	• Facebook use information • Hamburger Modules for the Assessment of Psychosocial Health (Rabung et al., 2009)	• Facebook users (M = 10.684, SD = 5.862) had significantly higher mean scores for depressiveness than Facebook non-users (M = 9.220, SD = 5.442) p = .002. • In the Facebook user group, there was a significant positive correlation between duration of daily Facebook use and perceived depression: r = .168**. • Duration of daily Facebook use added a significant 2.8% variance for predicting depressiv…
Perceived Depression	Brailovskaia, Rohmann, Bierhoff, Margraf, & Köllner (2019)	Longitudinal (panel)	Germany: 349 (70.2%)	M = 50.13, SD = 9.41, 19-71	• Facebook use information • Bergen Facebook Addiction Scale (Andreassen, Torsheim, Brunborg, & Pallesen, 2012) • Beck’s Inventory of Depression II (Hautzinger, Keller, & Kühner, 2009)	• Facebook Addiction (T1) → Depressiveness (T1): r = .233** • Facebook Addiction (T2) → Depressiveness (T2): r = .127 • Facebook Addiction (T1) → Depressiveness (T2): r = .248** • Facebook Addiction (T2) → Depressiveness (T1): r = .150* • Daily Facebook Use (T1) → Depressiveness (T1): r = .205** • Daily Facebook Use (T2) → Depressiveness (T2): r = .256** • Daily Facebook Use (T1) → Depressiveness…
Perceived Depression	Brailovskaia, Ströse, Schillack, & Margraf (2020)	Longitudinal (randomized experiment)	Germany: 286 • Experimental Group: 140 (80.7%) • Control Group: 146 (74.7%)	• Experimental Group: M = 24.15, SD = 5.06, 18-51 • Control Group: M = 25.39, SD = 6.69, 18-59	• Bergen Facebook Addiction Scale (Brailovskaia & Margraf, 2017) • Facebook Intensity Scale (Brailovskaia, Rohmann, Bierhoff, & Margraf, 2018) • Depression Anxiety Stress Scale (Nilges & Essau, 2015)	Reducing the amount of time spent on Facebook each day led to a reduction in depressive symptoms. ANOVA analysis revealed a significant main effect for depressive symptoms (F (3,708) = 5.051, p = .001, η2p = .017) and a significant interaction effect (F (3,708) = 3.284, p = .013, η2p = .011). Within the T1 and T5 periods, depressive symptoms steadily decreased in the experimental group. In contra…
Perceived Depression	Brailovskaia, Velten, & Margraf (2019)	Cross-sectional (survey)	• Germany: 531 (74.8%) • USA: 909 (47.9%)	• Germany: M = 21.63, SD = 4.45, 18-56 • USA: M = 37.24, SD = 10.71, 20-74	• Bergen Facebook Addiction Scale (Andreassen, Torsheim, Brunborg, & Pallesen, 2012; Brailovskaia & Margraf, 2017) • Depression Anxiety Stress Scale (S. H. Lovibond & Lovibond, 1995; Nilges & Essau, 2015)	• Facebook Addiction (Germany) → Perceived Depression: r = .426** • Facebook Addiction (USA) → Perceived Depression: r = .549**
Perceived Depression	Çakıcı, Babayiğit, Karaaziz, & Cumhur (2020)	Cross-sectional (survey)	(North) Cyprus: 982 (46.4%)	18-88	• Bergen Facebook Addiction Scale (Akın, Demirci, & Kara, 2017) • Beck’s Inventory of Depression (Hisli, 1988)	Facebook Addiction → Perceived Depression: r = .007
Perceived Depression	Chabrol, Laconi, Delfour, & Moreau (2017)	Cross-sectional (survey)	France: 456 (76%)	M = 20.50, SD = 2.50, 13-25	• Internet Addiction Test (Khazaal et al., 2008; Young, 1998b) • Center for Epidemiologic Studys Depression Scale (Andresen, Malmgren, Carter, & Patrick, 1994)	Problematic Facebook Use → Perceived Depression: r = .31**
Perceived Depression	Chow & Wan (2017)	Cross-sectional (survey)	Caucasian, Hispanic, Asian, Native American or other, and African American: 282 (30.9%)	M = 33.19, SD = 10.10, 18-73	• Facebook use information • Facebook Social Comparison Scale (S. Y. Lee, 2014) • Depression Anxiety Stress Scale (S. H. Lovibond & Lovibond, 1995)	• Time spent on Facebook (min) → Perceived Depression: r = .12* • Number of Facebook friends → Perceived Depression: r = .00 • Social comparison → Perceived Depression: r = .32** • Regression analysis showed that social comparison was a significant predictor of depressive symptoms (ß = .12*).
Perceived Depression	Cudo, Szewczyk, Błachnio, Przepiórka, & Jarząbek-Cudo (2020)	Cross-sectional (survey)	Poland: 235 (63%)	M = 21.79, SD = 2.80, 18-30	• Facebook use information • Facebook Intrusion Questionnaire (Błachnio, Przepiórka, & Pantic, 2015) • Patient Health Questionnaire (Kokoszka, Jastrzębski, & Obrębski, 2016)	• Facebook Intrusion → Perceived Depression: r = .27*** • Frequency of Facebook use → Perceived Depression: r = -.04
Perceived Depression	Cury et al. (2022)	Cross-sectional (case-control survey)	Brazil • Patient Group: 100 (63%) • Control Group: 100 (75%)	• Patient Group: M = 33.71, SD = 10.08 • Control Group: M = 34.98, SD = 11.21	• Psycho-Social Aspects of Facebook Use Questionnaire (Bodroža & Jovanović, 2016) • Hospital Anxiety and Depression Scale (Botega, Bio, Zomignani, Garcia Jr., & Pereira, 1995)	• Compensatory Use (Patient Group) → Perceived Depression: r = .22* • Self-Presentation (Patient Group) → Perceived Depression: r = .02 • Socialization (Patient Group) → Perceived Depression: r = -.07 • Addiction (Patient Group) → Perceived Depression: r = .20 • Virtual identity (Patient Group) → Perceived Depression: r = .08 • Compensatory Use (Control Group) → Perceived Depression: r = .34* • S…
Perceived Depression	da Veiga et al. (2019)	Cross-sectional (survey)	Portugal: 404 (73.3%)	M = 21.65, SD = 3.24, 18-29	• Bergen Facebook Addiction Scale (Andreassen, Torsheim, Brunborg, & Pallesen, 2012) • Brief Symptom Inventory (Canavarro, 2007)	Facebook Addiction → Perceived Depression: r = .29***
Perceived Depression	Damota (2019)	Cross-sectional (survey)	Ethiopia: 272 (27.2%)	20+	• Facebook Addiction Scale (Reference not listed) • Burns Depression Checklist (Reference not listed)	Facebook Addiction → Perceived Depression: r = .192**
Perceived Depression	Datu, Valdez, & Datu (2012)	Cross-sectional (survey)	Philippines: 200	17-20	• Facebook use information • Goldberg Depression Scale (I. K. Goldberg, 1993)	Facebook Use → Perceived Depression: r = .04
Perceived Depression	Dempsey, O’Brien, Tiamiyu, & Elhai (2019)	Cross-sectional (survey)	USA: 291 (57.6%)	M = 20.03, SD = 3.06, 18-25	• Facebook use information • Bergen Facebook Addiction Scale (Andreassen, Torsheim, Brunborg, & Pallesen, 2012) • Patient Health Questionnaire (Spitzer, Kroenke, Williams, & Patient Health Questionnaire Primary Care Study Group, 1999)	• Problematic Facebook Use → Perceived Depression: r = .20** • Frequency of Facebook Use → Perceived Depression: r = -.11
Perceived Depression	Dibb & Foster (2021)	Cross-sectional (survey)	United Kingdom: 214 (80.8%)	M = 35.65, SD = 15.10, 18-72	• Iowa-Netherlands Comparison Orientation Measure (Gibbons & Buunk, 1999) • Upward and downward comparison (Steers, Wickham, & Acitelli, 2014) • Social Network Activity Scale (Koroleva, Krasnova, Veltri, & Günther, 2011) • Center for Epidemiologic Studys Depression Scale (Radloff, 1977)	• Tendency to socially compare → Perceived Depression: r = .404** • Upward social comparison → Perceived Depression: r = .399** • Downward social comparison → Perceived Depression: r = .014 • Active Facebook use → Perceived Depression: r = .000 • Passive Facebook use → Perceived Depression: r = .166*
Perceived Depression	E. J. Wright, White, & Obst (2018)	Cross-sectional (survey)	Australia: 211 (67%)	M = 21.23, SD = 3.48, 18-29	• Facebook False Self-Presentation Behaviors Inventory • Depression Anxiety Stress Scale (S. H. Lovibond & Lovibond, 1995)	• Lying → Perceived Depression: r = .12 • Liking → Perceived Depression: r = .23**
Perceived Depression	E. S. Kim et al. (2020)	Cross-sectional (survey)	USA: 49,045 (100%)	53–70	• Facebook use information • Center for Epidemiologic Studys Depression Scale (Andresen, Malmgren, Carter, & Patrick, 1994)	The difference in perceived depression between women who used Facebook regularly and those who did not use Facebook regularly was 28% vs. 23% (ϕ = 0.05, OR = 1.27, 95% CI: 1.22, 1.33)
Perceived Depression	Eşkisu, Çam, Gelibolu, & Rasmussen (2020)	Cross-sectional (survey)	Türkiye: 298 (64.1%)	M = 21.61, SD = 2.20, 18-40	• Chen Internet Addiction Scale (S.-H. Chen, Weng, Su, Wu, & Yang, 2003) • Depression Anxiety Stress Scale (Akın & Çetin, 2007)	Facebook Addiction → Perceived Depression: r = .28**
Perceived Depression	Farahani, Kazemi, Aghamohamadi, Bakhtiarvand, & Ansari (2011)	Cross-sectional (survey)	Iran: 265 (61.1%)	M = 21, SD = 2.3	• Facebook use information • Depression Anxiety Stress Scale (S. H. Lovibond & Lovibond, 1995)	Facebook Use → Perceived Depression: r = .17
Perceived Depression	Faranda & Roberts (2019)	Cross-sectional (survey)	Australia: 181 (71.8%)	M = 21.90, SD = 2.14, 18-25	• Facebook Intensity Scale (Ellison, Steinfield, & Lampe, 2007) • Iowa-Netherlands Comparison Orientation Measure (Gibbons & Buunk, 1999) • Upward and downward comparison (Steers, Wickham, & Acitelli, 2014) • Facebook comparison direction (Feinstein et al., 2013) • Center for Epidemiologic Studys Depression Scale (Radloff, 1977)	• Facebook Use → Perceived Depression: r = .09 • Facebook Use → Perceived Depression: ß = .02 • Facebook Comparison Orientation → Perceived Depression: r = .13 • Facebook Comparison Orientation → Perceived Depression: ß = -.03 • Facebook Comparison Direction → Perceived Depression: r = .33*** • Facebook Comparison Direction → Perceived Depression: ß = -.01
Perceived Depression	Flynn, Noone, & Sarma (2018)	Cross-sectional (survey)	Ireland: 717 (80.6%)	M = 31, SD = 8.40, 18-65	• Problematic and Risky Internet Use Screening Scale (Jelenchick et al., 2014) • Iowa-Netherlands Comparison Orientation Measure (Gibbons & Buunk, 1999) • Depression Anxiety Stress Scale (S. H. Lovibond & Lovibond, 1995)	• Social Comparison → Perceived Depression: r = .33*** • Risky and Impulsive Facebook Use → Perceived Depression: r = .27*** • Daily time spent on Facebook → Perceived Depression: r = .12*** • Number of Facebook friends → Perceived Depression: r = .06
Perceived Depression	Foroughi, Iranmanesh, Nikbin, & Hyun (2019)	Cross-sectional (survey)	Malaysia: 358 (56%)	M = 33.3, SD = 8.5, 19-67	• Bergen Facebook Addiction Scale (Andreassen, Torsheim, Brunborg, & Pallesen, 2012) • Center for Epidemiologic Studys Depression Scale (Radloff, 1977)	Facebook Addiction → Perceived Depression: ß = .400**
Perceived Depression	Frison & Eggermont (2015)	Cross-sectional (survey)	Belgium: 910 (51.9%)	M = 15.44, SD = 1.71	• Multidimensional Scale of Perceived Social Support (Zimet, Dahlem, Zimet, & Farley, 1988) • Center for Epidemiological Studys Depression Scale (Radloff, 1991)	• Social support seeking through Facebook → Depressed Mood: r = .13** • Social support seeking through Facebook → Depressed Mood: ß = .13** • Social support seeking through Facebook → Depressed Mood: ß = .18*** • Perceived social support through Facebook → Depressed Mood: r = -.01 • Perceived social support through Facebook → Depressed Mood: ß = -.12** • Perceived social support through Facebook …
Perceived Depression	Frison & Eggermont (2016a)	Cross-sectional (survey)	Belgium: 910 (51.9%)	M = 15.44, SD = 1.71	• Facebook use information • Multidimensional Scale of Perceived Social Support (Zimet, Dahlem, Zimet, & Farley, 1988) • Center for Epidemiological Studys Depression Scale for Children (Olsson & von Knotting, 1997)	• Perceived social support through Facebook → Depressed Mood: r = -.06 • Perceived social support through Facebook → Depressed Mood: ß = -.08* • Passive Facebook use → Depressed Mood: r = .03 • Passive Facebook use → Depressed Mood: ß = .12* • Aktive private Facebook use → Depressed Mood: r = -.02 • Active public Facebook use → Depressed Mood: r = .17** • Active public Facebook use → Depressed Mo…
Perceived Depression	Frison & Eggermont (2020)	Longitudinal (panel)	Belgium: 1,612 (45% at T1)	M = 14.30, SD = 1.43, 12-19 (T1)	• Facebook use information • Multidimensional Scale of Facebook Use • Multidimensional Scale of Perceived Social Support (Zimet, Dahlem, Zimet, & Farley, 1988) • Center for Epidemiological Studys Depression Scale for Children (Olsson & von Knotting, 1997)	• Daily time spent on Facebook (T1) → Depressed Mood (T1): r = .13** • Daily time spent on Facebook (T1) → Depressed Mood (T2): r = .16** • Active public Facebook use (T1) → Depressed Mood (T1): r = .17** • Active public Facebook use (T1) → Depressed Mood (T2): r = .17** • Active private Facebook use (T1) → Depressed Mood (T1): r = .15** • Active private Facebook use (T1) → Depressed Mood (T2): r…
Perceived Depression	Frison, Bastin, Bijttebier, & Eggermont (2019)	Longitudinal (panel)	Belgium: 1,235 (48% at T1)	M = 14.76, SD = 1.41, 12-19 (T1)	• Facebook use information • Multidimensional Scale of Facebook Use (Frison & Eggermont, 2020) • Multidimensional Scale of Perceived Social Support (Zimet, Dahlem, Zimet, & Farley, 1988) • Center for Epidemiological Studys Depression Scale for Children (Irwin, Artin, & Oxman, 1999)	• Private Facebook interaction (T1) → Depressive Symptoms (T1): r = .06 • Private Facebook interaction (T1) → Depressive Symptoms (T2): r = .11* • Perceived online social support (T1) → Depressive Symptoms (T1): r = -.17** • Perceived online social support (T2) → Depressive Symptoms (T2): r = -.12** • Perceived online social support (T1) → Depressive Symptoms (T2): r = -.03 • Perceived online soc…
Perceived Depression	Giota & Kleftaras (2013)	Cross-sectional (survey)	Greece: 278 (52.5%)	M = 22.5, 18-26	• Computer-mediated social support (Walther & Boyd, 2002) • Questionnaire of Self Evaluated Depressive Symptomatology (Pichot et al., 1984)	Online Social Support → Depressive Symptomatology: r = .30**
Perceived Depression	Grieve, Indian, Witteveen, Tolan, & Marrington (2013)	Cross-sectional (survey)	Australia: 274 (84.7%)	M = 25.87, SD = 9.90	• Social Connectedness Scale-Revised (R. M. Lee, Draper, & Lee, 2001) • Depression Anxiety Stress Scale (P. F. Lovibond & Lovibond, 1995)	• Facebook social connectedness → Perceived Depression: r = -.27*** • Facebook social connectednes 13-item subscale → Perceived Depression: r = -.22***
Perceived Depression	große Deters & Mehl (2013)	Longitudinal (randomized experiment)	USA: 86 (61%) • Experimental Group: 37 • Control Group: 49	N/A	Center for Epidemiologic Studys Depression Scale (Andresen, Malmgren, Carter, & Patrick, 1994)	By posting more status updates over a one-week period did not significantly affect participants' perceived depression scores (ß = -.05, t[83] = -.57, p = .57).
Perceived Depression	Hanna et al. (2017)	Cross-sectional (survey)	USA: 1,104 (62.5%)	17-24	• Facebook use information • Brief Symptom Inventory (Derogatis & Melisaratos, 1983)	• Facebook usage (minutes) → Perceived Depression: r = .03 • Active Facebook use → Perceived Depression: r = .03 • Passive Facebook use → Perceived Depression: r = .07
Perceived Depression	Hanprathet, Manwong, Khumsri, Yingyeun, & Phanasathit (2015)	Cross-sectional (survey)	Thailand: 872 (63.5%)	M = 16.7, SD = 1.0	• Bergen Facebook Addiction Scale (Phanasathit, Manwong, Hanprathet, Khumsri, & Yingyeun, 2015) • General Health Questionnaire (Nilchaikovit, Sukying, & Silpakit, 1996)	Individuals with Facebook addiction had a high risk of developing severe perceived depression (ORadj = 1.5, 95% CI: 1.0, 2.2). Individuals with severe Facebook addiction had a higher risk of developing major perceived depression (ORcrude = 2.0, 95% CI; 1.3, 3.2) than individuals with non-severe Facebook addiction.
Perceived Depression	Ho (2021a)	Cross-sectional (survey)	Vietnam: 354 (53.9%)	M = 25.13, SD = 7.23, 15-49	• Bergen Facebook Addiction Scale (Andreassen, Torsheim, Brunborg, & Pallesen, 2012) • Depression Anxiety Stress Scale (S. H. Lovibond & Lovibond, 1995)	• Facebook Addiction → Perceived Depression: r = .318** • Facebook Addiction → Perceived Depression: ß = .182***
Perceived Depression	Ho, Huynh, & Tran-Chi (2021)	Cross-sectional (survey)	Vietnam: 354 (54.2%)	N/A	• Bergen Facebook Addiction Scale (Chương, Minh, & Thảo, 2020) • Depression Anxiety Stress Scale (Le et al., 2017; T. D. Tran, Tran, & Fisher, 2013)	• Problematic Facebook Use → Perceived Depression: r = .318** • Problematic Facebook Use → Perceived Depression: B = .256**
Perceived Depression	Hong, Huang, Lin, & Chiu (2014)	Cross-sectional (survey)	China (Taiwan): 241 (41.5%)	18-22	• Facebook use information • Internet Addiction Test (Young, 1998b) • Personality test (Lai & Lai, 2003)	• Time spent on Facebook apps (including games) → Depressive Character: r = .05 • Time spent on Facebook newsfeeds → Depressive Character: r = -.05 • Time spent on Facebook chat rooms → Depressive Character: r = -.04 • Facebook Addiction → Depressive Character: r = .259***
Perceived Depression	Hussain, Simonovic, Stupple, & Austin (2019)	Cross-sectional (survey)	United Kingdom: 69 (68.1%)	M = 23.09, SD = 7.54, 18+	• Facebook use information • Bergen Facebook Addiction Scale (Andreassen, Torsheim, Brunborg, & Pallesen, 2012) • Depression Anxiety Stress Scale (P. F. Lovibond & Lovibond, 1995)	• Facebook Addiction → Perceived Depression: r = .241 • Facebook account length → Perceived Depression: r = .353** • Facebook session length → Perceived Depression: r = -.008 • Social Facebook total inspection-time (seconds) → Perceived Depression: r = .330* • Facebook updates total inspection-time (seconds) → Perceived Depression: r = .080 • Increased viewing of updates was found to be associate…
Perceived Depression	Iovu, Runcan, Runcan, & Andrioni (2020)	Cross-sectional (survey)	Romania: 708 (36%)	13 - 55	• Facebook use information • Bergen Facebook Addiction Scale (Andreassen, Torsheim, Brunborg, & Pallesen, 2012) • Beck’s Inventory of Depression (Beck, Ward, Mendelson, Mock, & Erbaugh, 1961)	• Facebook Addiction → Perceived Depression: r = .304*** • Facebook Intensity → Perceived Depression: r = .225*** • Normal Facebook users were statistically different from both problematic and addicted Facebook users in terms of depressive symptoms (F(2, 648)=25.73, P<.001). Addicted Facebook users had a higher score (M = 0.60) than problematic users (M = 0.36) and normal users (M = 0.23).
Perceived Depression	Jeri-Yabar et al. (2019)	Cross-sectional (survey)	Peru: 212 (45.3%)	M = 20, 18-35	• Facebook Dependence Questionnaire (Echeburúa, 1999) • Beck’s Inventory of Depression (Beck, Steer, & Brown, 1996)	Users who primarily used Facebook had a lower tendency to suffer from depressive symptoms than users of Instagram and Twitter (Facebook: 33.8%; Instagram: 56.8%; Twitter: 62.5%).
Perceived Depression	K. B. Wright et al. (2013)	Cross-sectional (survey)	USA: 361 (53.5%)	M = 20.26, SD = 2.72, 18-51	• Interpersonal and social integrative motives (Papacharissi & Rubin, 2000) • Center for Epidemiological Studys Depression Scale (Radloff, 1991)	• Hours on Facebook per Week → Perceived Depression: r = .16** • Number of Facebook friends → Perceived Depression: r = -.02 • Interpersonal motives → Perceived Depression: r = .18** • Interpersonal motives → Perceived Depression: ß = .10* • Social integrative motives → Perceived Depression: r = .18** • Social integrative motives → Perceived Depression: ß = .15*
Perceived Depression	Kang, Chung, Mora, & Chung (2013)	Cross-sectional (survey)	USA: 366 (53.5%)	M = 15.9, SD = 1.2, 13-19	• Social Comparison Scale (Van der Zee, Buunk, Sanderman, Botke, & van den Bergh, 2000) • Beck’s Inventory of Depression (Beck, Rial, & Rickels, 1974)	• Facebook use - frequency → Perceived Depression: r = .12* • Facebook use - frequency → Perceived Depression: ß = .07 • Facebook use - minutes → Perceived Depression: r = .15** • Facebook use - minutes → Perceived Depression: ß = .12* • Facebook use - years → Perceived Depression: r = .05 • Facebook use - years → Perceived Depression: ß = -.02 • Facebook use - interests → Perceived Depression: r…
Perceived Depression	Khalil, Kamal, & Elkholy (2022)	Cross-sectional (survey)	Egypt: 584 (58.6%)	M = 16.1, SD = 1.2, 14-18	• Bergen Facebook Addiction Scale (Saleem, Irshad, Zafar, & Tahi, 2016) • MINI International Neuropsychiatry Interview for Children and Adolescents (Sheehan et al., 2010)	No statistically significant relationship was found between Facebook addiction and perceived depression. Facebook-addicted students had higher, statistically significant dysthymia (p = .038) compared to students without Facebook addiction.
Perceived Depression	Khattak, Ahmad, & Mohammad (2017)	Cross-sectional (survey)	Pakistan: 200 (50%)	N/A	• Bergen Facebook Addiction Scale (Andreassen, Torsheim, Brunborg, & Pallesen, 2012) • Beck’s Inventory of Depression (Beck, Steer, & Brown, 1996)	• Facebook Addiction → Perceived Depression: r = .24** • There was a large significant difference between individuals with Facebook addiction and individuals without Facebook addiction (p<.008, t=4.80). Addicted individuals scored higher on the perceived depression scale than non-addicted individuals.
Perceived Depression	Koc & Gulyagci (2013)	Cross-sectional (survey)	Türkiye: 447 (22%)	M = 21.64, SD = 1.94, 18-30	• Facebook Addiction Scale (Morahan-Martin & Schumacher, 2000; Young, 1998a) • Motives for Facebook Usage Scale (Mazman Akar, 2009) • General Health Questionnaire (D. P. B. Goldberg & Hillier, 1979; Kılıç, 1996)	• Weekly time commitment on Facebook → Perceived Depression: r = .07 • Academic motives → Perceived Depression: r = .03 • Daily informational motives → Perceived Depression: r = .04 • Social motives → Perceived Depression: r = .06 • Facebook Addiction → Perceived Depression: r = .28**
Perceived Depression	Kulkarni & Deshpande (2019)	Cross-sectional (survey)	India: 120	M = 19.62, SD = 1.583, 18-25	• Bergen Facebook Addiction Scale (Andreassen, Torsheim, Brunborg, & Pallesen, 2012) • Beck’s Inventory of Depression (Beck, Steer, & Brown, 1996)	Facebook Addiction → Perceived Depression: r = .334**
Perceived Depression	Labrague (2014)	Cross-sectional (survey)	Philippines: 76 (81%)	10-25	• Facebook Intensity Scale (Ellison, Steinfield, & Lampe, 2007) • Depression Anxiety Stress Scale (S. H. Lovibond & Lovibond, 1995)	• Facebook Intensity → Perceived Depression: r = .11 • Number of Facebook friends → Perceived Depression: r = .14 • Daily time spent on Facebook → Perceived Depression: r = .23*
Perceived Depression	Locatelli, Kluwe, & Bryant (2012)	Cross-sectional (survey)	USA: 251 (72%)	M = 18.72, SD = 1.12, 18-27	• Facebook use information • Facebook Questionnaire (Ross et al., 2009) • Center for Epidemiologic Studys Depression Scale (Radloff, 1977)	• Time has had Facebook account → Perceived Depression: r = .06 • Time per day on Facebook → Perceived Depression: r = .09 • Number of Facebook friends → Perceived Depression: r = .06 • Status update frequency → Perceived Depression: r = -.09 • Negative posts → Perceived Depression: r = .33 • Positive posts → Perceived Depression: r = .07 • Negative posts explained 9.7% of the variance in perceiv…
Perceived Depression	Maglunog & Dy (2019)	Cross-sectional (survey)	Philippines: 347 (63%)	17-25	• Facebook Activity Survey (Junco, 2012) • Center for Epidemiologic Studys Depression Scale (Radloff, 1977)	• Number of minutes spent on Facebook → Perceived Depression: r = .4229 • Frequency of Facebook visits → Perceived Depression: r = .3052 • Checking what someone is up to → Perceived Depression: r = .1903 • Commenting → Perceived Depression: r = .1871 • Viewing videos → Perceived Depression: r = .1716 • Sharing links → Perceived Depression: r = .1629 • Sending private messages → Perceived Depressi…
Perceived Depression	McCloskey, Iwanicki, Lauterbach, Giammittorio, & Maxwell (2015)	Cross-sectional (survey)	USA: 633 (70.1%)	M = 21, 18+	• Inventory of Socially Supportive Behaviors (Barrera Jr., Sandier, & Ramsay, 1981) • Multidimensional Scale of Perceived Social Support (Zimet, Dahlem, Zimet, & Farley, 1988) • Patient Health Questionnaire (Kroenke, Spitzer, & Williams, 2001)	• Perceived Social Support → Perceived Depression: r = .070 • Perceived Emotional Support → Perceived Depression: r = .165** • Negative Social Support → Perceived Depression: r = .107* • Instrumental Social Support → Perceived Depression: r = .052
Perceived Depression	Michikyan, Dennis, & Subrahmanyam (2015)	Cross-sectional (survey)	USA: 261 (74.7%)	M = 21.92, SD = 2.76	• Facebook use information • Self-Presentation on Facebook Questionnaire • Center for Epidemiologic Studys Depression Scale (Radloff, 1977)	• Facebook Time → Perceived Depression: r = .10 • Facebook Activity Level → Perceived Depression: r = .14* • Real Self → Perceived Depression: r = -.00 • Ideal Self → Perceived Depression: r = .18** • False Self-Deception → Perceived Depression: r = .19** • False Self-Compare/Impress → Perceived Depression: r = .23*** • False Self-Exploration → Perceived Depression: r = .10
Perceived Depression	Nasser et al. (2019)	Cross-sectional (survey)	Malaysia: 1060 (74.6%)	M = 21.08, SD = 1.68, 17-25	• Facebook Addiction Test Questionnaire (Conrad, n.d.) • Depression Anxiety Stress Scale (S. H. Lovibond & Lovibond, 1995)	Problematic Facebook Use → Perceived Depression: r = .215***
Perceived Depression	Nazzal, Rabee, Ba’ar, & Berte (2021)	Cross-sectional (survey)	Palestine: 922 (61.9%)	M = 19.74, SD = 1.33	• Facebook use information • Facebook Intensity Scale (Ellison, Steinfield, & Lampe, 2007) • Depression Anxiety Stress Scale (Moussa, Lovibond, Laube, & Megahead, 2017)	• Total number of Facebook friends → Perceived Depression: r = .112** • Average time on Facebook → Perceived Depression: r = .246** • Facebook Intensity → Perceived Depression: r = .327**
Perceived Depression	Nisar, Prabhakar, Ilavarasan, & Baabdullah (2019)	Cross-sectional (survey)	United Kingdom: 399	M = 22.7, 20-29	• Facebook use information • Iowa-Netherlands Comparison Orientation Measure (Gibbons & Buunk, 1999)	Non-directional social comparison could predict 11.1% of the variation in depressive symptom scores. For a one unit increase in the undirected social comparison scores, the perceived depression scores would increase by 0.146. The t-test showed that the undirected social comparison scores had a significant effect on depression symptoms (T(97) = 3.477, p > 0.05).
Perceived Depression	Norman, Elavarasan, & Dhandapani (2017)	Cross-sectional (survey)	India: 469 (46.1%)	19-64	• Bergen Facebook Addiction Scale (Andreassen, Torsheim, Brunborg, & Pallesen, 2012) • Depression and Somatic Symptoms Scale (Reference not listed)	Of the Facebook addicts (n = 300), 40.66% (n = 122) had signs of perceived depression.
Perceived Depression	Ozimek & Bierhoff (2020)	Cross-sectional (survey)	Germany • Survey 1: 809 (55.6%) • Survey 2: 145 (52.4%)	• Survey 1: M = 25.83, SD = 8.26, 16-74 • Survey 2: M = 33.87, SD = 11.5, 20-58	• Facebook Activity Questionnaire (Ozimek & Bierhoff, 2016) • Beck’s Inventory of Depression (Hautzinger, Keller, & Kühner, 2006)	• Survey 1: Facebook Activity → Perceived Depression: r = .017 • Survey 1: Facebook Watching → Perceived Depression: r = .106** • Survey 1: Facebook Acting → Perceived Depression: r = .019 • Survey 1: Facebook Impressing → Perceived Depression: r = -.045 • Survey 2: Facebook Watching → Perceived Depression: r = .197***
Perceived Depression	Pal, Shankar, & Masthi (2018)	Cross-sectional (survey)	India: 400 (55.5%)	M = 20.3, SD = 1.8, 18-25	• Facebook Intensity Scale (Ellison, Steinfield, & Lampe, 2007) • Depression Anxiety Stress Scale (S. H. Lovibond & Lovibond, 1995)	Facebook Intensity → Perceived Depression: r = .09
Perceived Depression	Przepiórka & Błachnio (2020)	Cross-sectional (survey)	Poland: 426 (49%)	M = 14.67, SD = 0.98, 12-17	• Facebook Intrusion Questionnaire (Błachnio, Przepiórka, & Pantic, 2015) • Center for Epidemiologic Studys Depression Scale (Ziarko, Kaczmarek, & Haładziński, 2014)	Facebook Intrusion → Perceived Depression: r = .35***
Perceived Depression	Puccio, Kalathas, Fuller-Tyszkiewicz, & Krug (2016)	Longitudinal (panel)	Australia: 245 (100%)	M = 23.77, SD = 7.10 (n = 245)	• Facebook Appearance Comparisons (Fardouly & Vartanian, 2015) • Center for Epidemiologic Studys Depression Scale (Radloff, 1977)	• Social Comparison (T1) → Perceived Depression (T1): r = .35*** • Social Comparison (T1) → Perceived Depression (T2): r = .35***
Perceived Depression	Rachubińska, Cybulska, & Grochans (2021)	Cross-sectional (survey)	Poland: 556 (100%)	M = 27, 15-34	• Bergen Facebook Addiction Scale (Charzyńska & Góźdź, 2014) • Beck’s Inventory of Depression (Zawadzki, Popiel, & Pragłowska, 2009)	Facebook Addiction → Perceived Depression: r = .23***
Perceived Depression	Rae & Lonborg (2015)	Cross-sectional (survey)	USA: 119 (73.6%)	18-25	• Facebook Intensity Scale (Ellison, Steinfield, & Lampe, 2007) • Motivations for Facebook use (Bonds-Raacke & Raacke, 2010; Raacke & Bonds-Raacke, 2008) • Mental Health Inventory (Veit & Ware, 1983)	Only the number of Facebook friends predicted lower levels of perceived depression: ß = -.22*
Perceived Depression	Rosen, Whaling, Rab, Carrier, & Cheever (2013)	Cross-sectional (survey)	USA: 1,143 (59.8%)	M = 30.74, SD = 12.34, 18-65	• Facebook use information • Millon Multiaxial Clinical Inventory (Millon, Millon, Davis, & Grossman, 2009)	• Facebook friends → Dysthymia: ß = -.093* • Facebook impression management → Major Depression: ß = .092* • Facebook general use → Bipolar-Mania: ß = .160*** • Facebook friends → Bipolar-Mania: ß = .102** • Facebook Impression Management → Bipolar-Mania: ß = .115** • Facebook friends → Major Depression: ß = -.078* • Facebook friends → Dysthymia: -.107** • Facebook general use → Bipolar-Mania: ß =…
Perceived Depression	Rosenthal, Buka, Marshall, Carey, & Clark (2016)	Cross-sectional (survey)	USA: 264 (59%)	21-30	• Facebook use information • Center for Epidemiologic Studys Depression Scale (Radloff, 1977)	All negative Facebook experiences (i.e., bullying or meanness, unwanted contact, misunderstandings) and all negative social media experiences, were significantly associated with depressive symptoms.
Perceived Depression	S. Park, Lee, Kwak, Cha, & Jeong (2013)	Cross-sectional (survey)	Korea (South Korea): 55 (27.3%)	M = 24.43, SD = 3.90	• Facebook use information with content analysis of Facebook network data • Beck’s Inventory of Depression (Beck, Ward, Mendelson, Mock, & Erbaugh, 1961) • Center for Epidemiologic Studys Depression Scale (Radloff, 1977)	• Groups → Perceived Depression: r = -.109 • Group admins → Perceived Depression: r = -.104 • Interests → Perceived Depression: r = -.210 • Likes → Perceived Depression: r = -.220 • Pending requests → Perceived Depression: r = -.074 • Location tagging → Perceived Depression: r = -.272* • friends → Perceived Depression: r = -.237 • App-generated points→ Perceived Depression: r = .274* • App-genera…
Perceived Depression	S. Y. Lee (2014)	Cross-sectional (survey)	USA: 199 (38%)	M = 19.9, 18-23	• Frequency of social comparison on Facebook (Buunk, Zurriaga, Peiro, Nauta, & Gosalvez, 2005) • Frequency of having a negative feeling from comparison on Facebook (Buunk, Zurriaga, Peiro, Nauta, & Gosalvez, 2005) • Center for Epidemiologic Studys Depression Scale (Radloff, 1977)	• Frequency of social comparison on Facebook → Perceived Depression: r = .31** • Frequency of having a negative feeling from comparison on Facebook → Perceived Depression: r = .50**
Perceived Depression	Scherr & Brunet (2017)	Cross-sectional (survey)	Germany: 510 (74%)	M = 28.7, SD = 10.0	• Facebook use information (Ellison, Steinfield, & Lampe, 2007) • Motives for using Facebook (Ellison, Steinfield, & Lampe, 2006) • Patient Health Questionnaire (Gräfe, Zipfel, Herzog, & Löwe, 2004)	• Time spent on Facebook → Perceived Depression: r = .16** • Entertainment/Distraction→ Perceived Depression: r = .07 • Relationship Formation → Perceived Depression: r = .12* • Relationship Maintenance → Perceived Depression: r = -.18**
Perceived Depression	Scherr, Toma, & Schuster (2019)	Longitudinal (panel)	Germany: 841 (62.8%)	M = 34.74, SD = 13.88, 14-79	• Facebook use information • Beck’s Inventory of Depression (Schmitt, Hübner, & Maes, 2010)	• Facebook Surveillance (T1) → Perceived Depression (T1): r = .11* • Facebook Surveillance (T2) → Perceived Depression (T2): r = .16** • Facebook Surveillance (T1) → Perceived Depression (T2): r = .15** • Facebook Surveillance (T2) → Perceived Depression (T1): r = .08
Perceived Depression	Shaw, Timpano, Tran, & Joormann (2015)	Cross-sectional (survey)	USA: 75 (55.2%)	M = 19.2, SD = 1.27, 17-24	• Facebook Activity Measure (Reference not cited) • Center for Epidemiologic Studys Depression Scale (Radloff, 1977)	• Time spent on Facebook → Perceived Depression: r = .08 • Passive Facebook use → Perceived Depression: r = .16 • Content production on Facebook → Perceived Depression: r = .33** • Interactive Facebook communication → Perceived Depression: r = .29*
Perceived Depression	Simoncic, Kuhlman, Vargas, Houchins, & Lopez-Duran (2014)	Cross-sectional (survey)	USA: 237 (47.3%)	M = 18.81, SD = 0.98, 18-23	• Facebook Questionnaire (Ross et al., 2009) • Center for Epidemiologic Studys Depression Scale (Radloff, 1977)	• Facebook Activity → Perceived Depression: r = .04 • Daily Facebook Use → Perceived Depression: r = .10
Perceived Depression	Soraci et al. (2020)	Cross-sectional (survey)	Italy: 217 (64%)	M = 32.14, SD = 10.99, 18-68	• Bergen Facebook Addiction Scale (Monacis, de Palo, Griffiths, & Sinatra, 2017) • Adult PROMIS Emotional Distress/Anxiety-Short Form (Fossati, Borroni, & Del Corno, 2015b)	Facebook Addiction → Perceived Depression: r = .48
Perceived Depression	Sotero, da Veiga, Carreira, Portugal, & Relvas (2019)	Cross-sectional (survey)	Portugal: 403 (65.5%)	M = 22.25, SD = 3.24, 18-30	• Bergen Facebook Addiction Scale (da Veiga et al., 2019) • Brief Symptom Inventory (Canavarro, 2007)	Facebook Addiction → Perceived Depression: r = .15***
Perceived Depression	Steers, Wickham, & Acitelli (2014)	Multimethod Research • Cross-sectional (survey, study 1) • Longitudinal (time-series, study 2)	USA • Study 1: 180 (78.3%) • Study 2: 152 (61.7%)	• Study 1: M = 24.41, SD = 5.88, 19-57 • Study 2: M = 22.55, SD = 4.22, 18-42	• Facebook use information • Iowa-Netherlands Comparison Orientation Measure (Gibbons & Buunk, 1999) • Center for Epidemiologic Studys Depression Scale (Radloff, 1977)	• Study 1: Time on Facebook → Perceived Depression: r = .57** • Study 1: Male - Time on Facebook → Perceived Depression: ß = .36** • Study 1: Female - Time on Facebook → Perceived Depression: ß = .32** • Study 1: Non-directional social comparison → Perceived Depression: r = .61** • Study 1: Male - Non-directional social comparison → Perceived Depression: ß = .43** • Study 1: Female - Non-directio…
Perceived Depression	Sternberg, Luria, & Sheppes (2018)	Experimental (quasi)	Israel: 69 (49.3%) • Facebook Filtering Group: 34 (58.8%) • General Filtering Group: 35 (40%)	• Facebook Filtering Group: M = 23.91, SD = 2.85 • General Filtering Group: M = 25.46, SD = 3.50	• Facebook use information • Beck’s Inventory of Depression (Beck, Steer, & Brown, 1996)	• Number of activities during Facebook use → Perceived Depression: r = .16 • Amount of time spent on Facebook → Perceived Depression: r = .38* • The study found no significant results for the association between perceived depression, Facebook activity/Facebook time, and neural Facebook filtering ability.
Perceived Depression	Tandoc Jr. & Goh (2021)	Longitudinal (panel)	Singapore: 367 (54% at T1)	M = 39.2, SD = 11.7 (T1)	• Facebook use information • Center for Epidemiological Studys Depression Scale (Radloff, 1991)	• Facebook Use (T1) → Perceived Depression (T1): r = .20*** • Facebook Use (T1) → Perceived Depression (T2): r = .25*** • Facebook Use (T1) → Perceived Depression (T3): r = .17*** • Facebook Use (T2) → Perceived Depression (T1): r = .06 • Facebook Use (T2) → Perceived Depression (T2): r = .12* • Facebook Use (T2) → Perceived Depression (T3): r = .05 • Facebook Use (T3) → Perceived Depression (T1)…
Perceived Depression	Tandoc Jr., Ferrucci, & Duffy (2015)	Cross-sectional (survey)	USA: 736 (68%)	M = 19, SD = 2.51	• Facebook use information • Center for Epidemiological Studys Depression Scale (Radloff, 1991)	• Number of Facebook friends → Perceived Depression: ß = -.018 • Time spent on Facebook → Perceived Depression: ß = -.038 • Frequency of Facebook Use → Perceived Depression: r = .01
Perceived Depression	Teo, Chan, Saha, & Nicolaidis (2019)	Cross-sectional (survey)	USA: 587 (80.8%)	M = 40.0, SD = 12.0	• Facebook use information • Frequency of social contact occuring on Facebook (Health and Retirement Study, 2010) • Patient Health Questionnaire (Kroenke, Spitzer, & Williams, 2003)	• Frequency of actively interacting with friends or family on Facebook - Every few weeks or less often → Major Depression: OR = 1.00 • Frequency of actively interacting with friends or family on Facebook - Once a week → Major Depression: OR = 1.06, SE = .47, p = .90 • Frequency of actively interacting with friends or family on Facebook - A few times a week → Major Depression: OR = .68, SE = .36, …
Perceived Depression	Tosun & Kaşdarma (2020)	Cross-sectional (survey)	Türkiye: 319 (51.7%) • Friends Sample: 154 (51.9%) • Acquaintances Sample: 165 (51.5%)	• Friends Sample: M = 20.72, SD = 2.48 • Acquaintances Sample: M = 20.56, SD = 2.15	• Facebook information use • Passive Facebook use frequency (Koroleva, Krasnova, Veltri, & Günther, 2011) • State-Trait Depression Inventory (Spielberger, Ritterband, Reheiser, & Brunner, 2003)	• Passive Facebook Use → Perceived Depression (Sample 1+2): r = -.06 • Upward Facebook Comparison → Perceived Depression (Sample 1+2): r = .10 • Passive Facebook Use → Perceived Depression (Sample 1): r = .12 • Passive Facebook Use → Perceived Depression (Sample 2): r = -.07 • Upward Facebook Comparison → Perceived Depression (Sample 1): r = .20* • Upward Facebook Comparison → Perceived Depressio…
Perceived Depression	Türkmen, Kavaklı, & Ak (2022)	Cross-sectional (survey)	Türkiye: 409 (81.9%)	M = 24.06, SD = 6.22, 18-47	• Facebook information use • Beck’s Inventory of Depression (Hisli, 1988, 1989)	Daily access to Facebook → Perceived Depression: r = .057
Perceived Depression	Vannucci, Ohannessian, & Gagnon (2019)	Cross-sectional (survey)	USA: 581 (50%)	M = 20.00, SD = 1.42, 18-22	• Technology Use Questionnaire (Ohannessian, 2009) • Center for Epidemiologic Studys Depression Scale (Radloff, 1977)	Facebook Use → Perceived Depression: ß = .10*
Perceived Depression	Verseillié, Laconi, Castro-Calvo, & Chabrol (2021)	Longitudinal (panel)	France: 183 (85,2%)	M = 21.18, SD = 5.16	• Bergen Facebook Addiction Scale (Andreassen, Torsheim, Brunborg, & Pallesen, 2012) • Facebook Intensity Scale (Ellison, Steinfield, & Lampe, 2007) • Depression, Anxiety, and Stress Scale (Yusoff, 2013)	• Facebook Addiction (Two‑Factor Solution) → Perceived Depression: r = .13** • Facebook Emotional Engagement (Two‑Factor Solution) → Perceived Depression: r = .15** • T1: Facebook Addiction (One‑Factor Solution) → Perceived Depression: r = .16** • T2: Facebook Addiction (One‑Factor Solution) → Perceived Depression: r = .20**
Perceived Depression	Walburg, Mialhes, & Moncla (2016)	Cross-sectional (survey)	France: 286 (59.8%)	M = 16.50, SD = 1.11	• Internet Addiction Test (Widyanto & McMurran, 2004) • Center for Epidemiologic Studys Depression Scale (Fuhrer & Rouillon, 1998)	Problematic Facebook Use → Perceived Depression: r = .23**
Perceived Depression	Walker et al. (2015)	Cross-sectional (survey)	USA: 128 (100%)	N/A	• Facebook Intensity Scale (Ellison, Steinfield, & Lampe, 2007) • Online physical appearance comparison (Schaefer & Thompson, 2014) • Beck’s Inventory of Depression (Beck, Steer, & Brown, 1996)	• Facebook Intensity → Perceived Depression: r = .02 • Online physical appearance comparison → Perceived Depression: r = .50***
Perceived Depression	Yeshua-Katz & Zilberstein (2021)	Cross-sectional (survey)	Israel: 113 (13%)	18+	• Time spent on Facebook (Ellison, Steinfield, & Lampe, 2007) • Center for Epidemiological Studys Depression Scale (Kohout, Berkman, Evans, & Cornoni-Huntley, 1993)	There was a significant positive correlation between time spent on Facebook and perceived depression in Israeli veterans with posttraumatic stress disorder (r = .276**).
Perceived Depression	Zaffar, Mahmood, Saleem, & Zakaria (2015)	Cross-sectional (survey)	Pakistan: 150 (50%)	N/A	• Bergen Facebook Addiction Scale (Andreassen, Torsheim, Brunborg, & Pallesen, 2012) • Patient Health Questionnaire (Kroenke & Spitzer, 2002)	Facebook Addiction → Perceived Depression: r = .385***
Perceived Depression	Zhang (2017)	Cross-sectional (survey)	China (Hong Kong): 573 (59.7%)	N/A	• Facebook use information • Frequency of receiving social support (Li, Chen, & Popiel, 2015) • Medical Outcome Study Social Support Scale (Sherbourne & Stewart, 1991) • Patient Health Questionnaire (Kroenke, Spitzer, & Williams, 2001)	• Time spent on Facebook → Perceived Depression: r = .02 • Facebook network size → Perceived Depression: r = .00 • Perceived social support → Perceived Depression: r = -.11** • Enacted social support on Facebook→ Perceived Depression: r = -.03 • Regression analyses revealed no significant relationship between time spent on Facebook and perceived depression or between social network size and perce…
Perceived Loneliness	Ahmed (2018)	Cross-sectional (survey)	Bangladesh: 180 (60%)	M = 18.97, SD = 1.17	• Facebook use information • UCLA Loneliness Scale (Ahmed & Hossain, 2018) • General Health Questionnaire (Ilyas & Aeysha, 2001)	• Chatting on Facebook → Perceived Loneliness: r = -.05 • Facebook timeline browse → Perceived Loneliness: r = .18*
Perceived Loneliness	Atroszko et al. (2018)	Cross-sectional (survey)	Poland: 1,157 (51.9%)	M = 20.33, SD = 1.68	• Bergen Facebook Addiction Scale (Charzyńska & Góźdź, 2014) • Short Loneliness Scale (Atroszko, 2015)	Facebook Addiction → Perceived Loneliness: r = .13**
Perceived Loneliness	Aung & Tin (2020)	Cross-sectional (survey)	Myanmar: 760 (51.4%)	N/A	• Bergen Facebook Addiction Scale (Andreassen, Torsheim, Brunborg, & Pallesen, 2012) • UCLA Loneliness Scale (Russell, Peplau, & Cutrona, 1980; Russell & Cutrona, 1988)	• Facebook Addiction → Perceived Loneliness: r = .336** • 11% of the variance in perceived loneliness was explained by Facebook addiction.
Perceived Loneliness	Aydın, Muyan, & Demir (2013)	Cross-sectional (survey)	Türkiye: 435 (63%)	M = 21.95, SD = 4.05	• Facebook use information • UCLA Loneliness Scale (Demir, 1989)	• Communication with friends on Facebook → Perceived Loneliness: r = -.12 • Meeting new friends on Facebook → Perceived Loneliness: r = .04 • Contacting with old friends on Facebook → Perceived Loneliness: r = -.10 • Following photos, videos, status, comments on Facebook → Perceived Loneliness: r = -.01 • Sharing photographs, videos, and notifications on Facebook → Perceived Loneliness: r = .00 •…
Perceived Loneliness	Baker & Oswald (2010)	Cross-sectional (survey)	USA: 207 (67%)	M = 19.19, SD = 1.70	• Facebook use information • UCLA Loneliness Scale (Russell, 1996)	• Facebook Use → Perceived Loneliness: r = .04 • Facebook Use → Perceived Loneliness: ß = .02
Perceived Loneliness	Biolcati, Mancini, Pupi, & Mugheddu (2018)	Cross-sectional (survey)	Italy: 755 (80.3%)	M = 25.17, SD = 4.18, 18-40	• Bergen Facebook Addiction Scale (Andreassen, Torsheim, Brunborg, & Pallesen, 2012) • Social and Emotional Loneliness Scale for Adults (DiTommaso, Brannen, & Best, 2004)	• Facebook Addiction → Perceived Family Loneliness: r = .229** • Facebook Addiction → Perceived Romantic Loneliness: r = .229** • Facebook Addiction → Perceived Social Loneliness: r = .271**
Perceived Loneliness	Błachnio & Przepiórka (2019)	Cross-sectional (survey)	Poland: 597 (67.5%)	M = 21.22, SD = 6.52, 16-78	• Facebook Intrusion Questionnaire (Elphinston & Noller, 2011) • De Jong Gierveld Loneliness Scale (Grygiel, Humenny, Rebisz, Świtaj, & Sikorska, 2013)	Facebook Intrusion → Perceived Loneliness: r = .15*** Facebook Intrusion → Perceived Loneliness Standard Path Coefficients = 1.86, Z = 2.74, p = .006
Perceived Loneliness	Błachnio et al. (2018)	Cross-sectional (survey)	• Poland: 399 (76%) • Slovakia: 266 (75%) • Syria: 475 (36%) • Malaysia: 241 (43%) • Ecuador: 327 (81%)	• Poland: M = 21.85, SD = 4.81, 16-67 • Slovakia: M = 24.64, SD = 7.19, 16-59 • Syria: M = 23.86, SD = 5.63, 16-55 • Malaysia: M = 21.79, SD = 2.38, 19-41 • Ecuador: M = 23.04, SD = 6.78, 17-66	• Facebook Intrusion Questionnaire (Elphinston & Noller, 2011) • De Jong Gierveld Loneliness Scale (de Jong-Gierveld & Kamphuls, 1985)	• Facebook Intrusion (Poland) → Perceived Loneliness: r = .01 • Facebook Intrusion (Slovakia) → Perceived Loneliness: r = .16* • Facebook Intrusion (Syria) → Perceived Loneliness: r = .08 • Facebook Intrusion (Malaysia) → Perceived Loneliness: r = -.09 • Facebook Intrusion (Ecuador) → Perceived Loneliness: r = .15**
Perceived Loneliness	Błachnio, Przepiórka, Boruch, & Bałakier (2016)	Cross-sectional (survey)	Poland: 551 (71%)	M = 19.86, SD = 3.06, 15-29	• Facebook use information • De Jong Gierveld Loneliness Scale (Grygiel, Humenny, Rebisz, Świtaj, & Sikorska, 2013)	• Standard Facebook use → Perceived Loneliness: r = .01 • Facebook Addiction → Perceived Loneliness: r = .17*** • Facebook entertainment → Perceived Loneliness: r = .16***
Perceived Loneliness	Brown, Roberts, & Pollet (2021)	Cross-sectional (survey)	The Netherlands: 107 (66.3%)	M = 20.64, SD = 2.71, 18-32	• Facebook Questionnaire (Ross et al., 2009) • UCLA Loneliness Scale (Russell, 1996)	• Facebook Network Size → Perceived Loneliness: r = -.24* • Facebook Network Size → Perceived Loneliness: ß = -.245* • Facebook Network Size → Perceived Loneliness: ß = -.323** (log-transform) • Facebook Network Density → Perceived Loneliness: r = -.00 • Facebook Network Density → Perceived Loneliness: ß = -.003 • Facebook Network Cluster → Perceived Loneliness: r = .04 • Facebook Network Cluster…
Perceived Loneliness	Chavez & Chavez Jr. (2017)	Cross-sectional (survey)	Philippines: 119	N/A	• Facebook Addiction Scale (Balcı & Gölcü, 2013) • UCLA Loneliness Scale (Russell, Peplau, & Ferguson, 1978)	Facebook Addiction → Perceived Loneliness: r = .205*
Perceived Loneliness	Clayton, Osborne, Miller, & Oberle (2013)	Cross-sectional (survey)	USA: 229 (74.3%)	M = 18.19, SD = 0.43, 18-21	• Emotional connectedness to Facebook (Ellison, Steinfield, & Lampe, 2007) • Facebook connection strategies (Ellison, Steinfield, & Lampe, 2007) • UCLA Loneliness Scale (Russell, 1996)	• Emotional connectedness to Facebook → Perceived Loneliness: r = .11 • Facebook connections strategies → Perceived Loneliness: r = .27***
Perceived Loneliness	Dibb & Foster (2021)	Cross-sectional (survey)	United Kingdom: 214 (80.8%)	M = 35.65, SD = 15.10, 18-72	• Iowa-Netherlands Comparison Orientation Measure (Gibbons & Buunk, 1999) • Upward and downward comparison (Steers, Wickham, & Acitelli, 2014) • Social Network Activity Scale (Koroleva, Krasnova, Veltri, & Günther, 2011) • UCLA Loneliness Scale (Clayton, Osborne, Miller, & Oberle, 2013; Hays & DiMatteo, 1987)	• Tendency to socially compare → Perceived Loneliness: r = .391** • Upward social comparison → Perceived Loneliness: r = .544** • Downward social comparison → Perceived Loneliness: r = .069 • Active Facebook use → Perceived Loneliness: r = -.043 • Passive Facebook use → Perceived Loneliness: r = .157* • A regression analysis showed a significant relationship between upward social comparison and p…
Perceived Loneliness	Francis (2022)	Cross-sectional (survey)	USA: 517 (50%)	65+	• Facebook Intensity Scale (Ellison, Steinfield, & Lampe, 2007) • Frequency of Facebook Activities (Burke, Marlow, & Lento, 2010) • UCLA Loneliness Scale (Hays & DiMatteo, 1987)	• Facebook Intensity → Perceived Loneliness: b = .003 • Facebook Activities → Perceived Loneliness: b = -.05*
Perceived Loneliness	Frison & Eggermont (2020)	Longitudinal (panel)	Belgium: 1,612 (45% at T1)	M = 14.30, SD = 1.43, 12-19 (T1)	• Facebook use information • Multidimensional Scale of Facebook Use • De Jong Gierveld Loneliness Scale (de Jong-Gierveld & Kamphuls, 1985)	• Daily time spent on Facebook (T1) → Perceived Emotional Loneliness (T1): r = .10** • Active public Facebook use (T1) → Perceived Emotional Loneliness (T1): r = .09** • Active private Facebook use (T1) → Perceived Emotional Loneliness (T1): r = .02 • Passive Facebook use (T1) → Perceived Emotional Loneliness (T1): r = .06*
Perceived Loneliness	Goljović (2017)	Cross-sectional (survey)	Serbia: 372 (88.4%)	M = 24.38, SD = 5.03, 18-40	• Psycho-Social Aspects of Facebook Use Questionnaire (Bodroža & Jovanović, 2016) • Self-Concept Scale (Bezinović, 1988)	• Facebook Addiction → Perceived Loneliness: r = .170* • Compensatory Facebook Use → Perceived Loneliness: r = .455***
Perceived Loneliness	große Deters & Mehl (2013)	Longitudinal (randomized experiment)	USA: 86 (61%) • Experimental Group: 37 • Control Group: 49	N/A	UCLA Loneliness Scale (Russell, Peplau, & Ferguson, 1978)	By posting more status updates over a one-week period, participants in the experimental group (on average) reported a significant decrease in perceived loneliness (M (change) = -.19, t[36] = 2.15, p = .04, d = -.31). In the control group, there was no change in perceived loneliness (M (change) = -.004, t[48] = -.06, p = .96). A correlation between increased status update activity and perceived lo…
Perceived Loneliness	Ho (2021a)	Cross-sectional (survey)	Vietnam: 354 (53.9%)	M = 25.13, SD = 7.23, 15-49	• Bergen Facebook Addiction Scale (Andreassen, Torsheim, Brunborg, & Pallesen, 2012) • UCLA Loneliness Scale (Russell, 1996)	Facebook Addiction → Perceived Loneliness: r = .239**
Perceived Loneliness	Ho, Huynh, & Tran-Chi (2021)	Cross-sectional (survey)	Vietnam: 354 (54.2%)	N/A	• Bergen Facebook Addiction Scale (Chương, Minh, & Thảo, 2020) • UCLA Loneliness Scale (Trần & Cao, 2018)	Problematic Facebook Use → Perceived Loneliness: r = .290**
Perceived Loneliness	Ho, Nguyen, Nguyen, Pham, & Mai (2021)	Cross-sectional (survey)	Vietnam: 211 (59.2%)	M = 20.12, SD = 2.473, 17-25	• Bergen Facebook Addiction Scale (Andreassen, Torsheim, Brunborg, & Pallesen, 2012) • UCLA Loneliness Scale (Russell, 1996)	• Facebook Addiction → Perceived Loneliness: r = .153* • Facebook Addiction → Perceived Loneliness: B = .337*
Perceived Loneliness	Jin (2013)	Cross-sectional (survey)	Korea: 536 (50.2%)	M = 34, SD = 9.0, 20-59	• Facebook use information • Online Communication Attitudes Scale (Ledbetter, 2009) • UCLA Loneliness Scale (Russell, 1996)	• Number of Facebook friends → Perceived Loneliness: r = -.13** • Number of Facebook friends → Perceived Loneliness: ß = -.11** • Facebook use time → Perceived Loneliness: r = -.06 • Facebook use time → Perceived Loneliness: ß = .03 • Presenting activity → Perceived Loneliness: r = -.10* • Presenting activity → Perceived Loneliness: ß = -.03 • Communication activity → Perceived Loneliness: r = -.…
Perceived Loneliness	K. Wang, Frison, Eggermont, & Vandenbosch (2018)	Longitudinal (panel)	Belgium: 1,577 (45% at T1)	M = 14.30, SD = 1.43 (data at the time of the first data collection)	• Facebook use information • Multidimensional Scale of Facebook Use (Frison & Eggermont, 2020) • De Jong Gierveld Loneliness Scale (de Jong-Gierveld & Kamphuls, 1985)	• Time spent on Facebook (T1) → Perceived Social Loneliness (T1): r = .01 • Time spent on Facebook (T1) → Perceived Social Loneliness (T2): r = .03 • Time spent on Facebook (T1) → Perceived Emotional Loneliness (T1): r = .10** • Time spent on Facebook (T1) → Perceived Emotional Loneliness (T2): r = .03 • Active public Facebook use (T1) → Perceived Social Loneliness (T1): r = .01 • Active public F…
Perceived Loneliness	Karakose, Yirci, Uygun, & Ozdemir (2016)	Cross-sectional (survey)	Türkiye: 712 (58.4%)	14-18	• Bergen Facebook Addiction Scale (Andreassen, Torsheim, Brunborg, & Pallesen, 2012) • UCLA Loneliness Scale (Russell, Peplau, & Cutrona, 1980)	Facebook Addiction → Perceived Loneliness: r = .13
Perceived Loneliness	Kross et al. (2013)	Longitudinal (panel)	USA: 82 (64.6%)	M = 19.52, SD = 2.17	• Facebook use information • UCLA Loneliness Scale (Russell, Peplau, & Cutrona, 1980)	Facebook Use → Perceived Loneliness: r = .22***
Perceived Loneliness	Kumar, Banik, & Islam (2019)	Cross-sectional (survey)	Bangladesh: 380	N/A	• Lubben Social Network Scale (Cecen, 2008; Hon & Chua, 2015; Jobe & Williams White, 2007) • UCLA Loneliness Scale (Russell, Peplau, & Cutrona, 1980)	The level of perceived loneliness increased significant by a coefficient of 3.27 when time spent on Facebook was increased by one hour per day.
Perceived Loneliness	Lemieux, Lajoie, & Trainor (2013)	Cross-sectional (survey)	USA: 313 (52.4%)	N/A	• Facebook use information • Emotional and Social Loneliness Scale (Wittenberg, 1986)	Time on Facebook (Minutes) → Perceived Social Loneliness: r = .41***
Perceived Loneliness	Lim & Yang (2019)	Cross-sectional (survey)	Korea (South Korea): 522 (55.4%)	M = 22.59, SD = 1.822, 19-28	• Social upward comparison (Buunk, Ybema, Gibbons, & Ipenburg, 2001; Chou & Edge, 2012; O’Brien et al., 2009; Vogel, Rose, Roberts, & Eckles, 2014) • Loneliness (Baek, Bae, & Jang, 2013)	• Social Upward Comparison → Perceived Loneliness: r = .496*** • Social Upward Comparison → Perceived Loneliness: Estimate: .263, SE = .073, CR = 4.715, p < .001.
Perceived Loneliness	Lou, Yan, Nickerson, & McMorris (2012)	Cross-sectional (survey)	USA: 340 (67%) • Facebook User Group: 222 • Non-Facebook User Group: 118	18-19 (Facebook User Group)	• Facebook use information • Facebook Intensity Scale (Ellison, Steinfield, & Lampe, 2007) • UCLA Loneliness Scale (Russell, 1996)	• Facebook Intensity → Perceived Loneliness: r = -.15* • Facebook Intensity → Perceived Loneliness: ß = -.21* • Motive for using Facebook → Perceived Loneliness: r = -.09 • Motive for using Facebook → Perceived Loneliness: ß = .02 • Individuals who used Facebook had a lower score for perceived loneliness (M = 2.94, SD = 1.12) than individuals who did not use Facebook (M = 3.30, SD = 1.07) t(388) …
Perceived Loneliness	Omar & Subramanian (2013)	Cross-sectional (survey)	Malaysia: 400	N/A	• Facebook addiction (J. Kim & Haridakis, 2009) • Personality characteristics (J. Kim & Haridakis, 2009)	Facebook Addiction → Perceived Loneliness: r = .247***
Perceived Loneliness	Phu & Gow (2019)	Cross-sectional (survey)	Scotland: 332 (70.8%)	M = 21.54, SD = 2.35, 18-29	• Facebook use information (Ellison, Steinfield, & Lampe, 2007) • Multidimensional Facebook Intensity Scale (Orosz, Tóth-Király, & Bőthe, 2016) • UCLA Loneliness Scale (Russell, Peplau, & Ferguson, 1978)	• Facebook Intensity → Perceived Loneliness: r = .07 • Persistence → Perceived Loneliness: r = .12* • Boredom → Perceived Loneliness: r = .02 • Overuse of Facebook → Perceived Loneliness: r = .05 • Self-Expression on Facebook → Perceived Loneliness: r = .02 • Number of Facebook friends → Perceived Loneliness: r = -.21** • Facebook Time → Perceived Loneliness: r = .03 • Number of Facebook friends …
Perceived Loneliness	Primi, Fioravanti, Casale, & Donati (2021)	Cross-sectional (survey)	Italy: 1,134 (50%)	M = 20.70, SD = 3.50, 14-33	• Bergen Facebook Addiction Scale (Soraci et al., 2020) • Italian Loneliness Scale (Zammuner, 2008)	Problematic Facebook Use → Perceived Loneliness: r = .15*
Perceived Loneliness	Rachubińska, Cybulska, & Grochans (2021)	Cross-sectional (survey)	Poland: 556 (100%)	M = 27, 15-34	• Bergen Facebook Addiction Scale (Charzyńska & Góźdź, 2014) • De Jong Gierveld Loneliness Scale (Grygiel, Humenny, Rebisz, Świtaj, & Sikorska, 2013)	Facebook Addiction → Perceived Loneliness: r = -.16***
Perceived Loneliness	Rahman & Zakaria (2021)	Cross-sectional (survey)	Bangladesh: 385 (49.6%)	N/A	Survey examining the impact of Facebook use on physical and mental health	• 122 people agreed with feeling lonely when Facebook was used for a long period of time, 51 people were neutral and 212 disagreed. • 50 people agreed that they felt lonely when Facebook was used for up to two hours. was used, 31 people were neutral and 93 disagreed. • 72 people agreed they felt lonely when Facebook was used for more than two hours. was used, 20 people were neutral and 119 disagr…
Perceived Loneliness	Rajesh & Rangaiah (2020)	Cross-sectional (survey)	India: 114 (31.6%)	18-30	• Bergen Facebook Addiction Scale (Andreassen, Torsheim, Brunborg, & Pallesen, 2012) • Facebook Intensity Scale (Ellison, Steinfield, & Lampe, 2007) • UCLA Loneliness Scale (Russell, Peplau, & Ferguson, 1978)	• Facebook Addiction → Perceived Loneliness: r = .38** • Facebook Intensity → Perceived Loneliness: r = -.06
Perceived Loneliness	Ryan & Xenos (2011)	Cross-sectional (survey)	Australia • Facebook Users: 1,158 (60.3%) • Non-Facebook Users: 166 (42.2%)	25-34	• Facebook Questionnaire (Ross et al., 2009) • Social and Emotional Loneliness Scale for Adults (DiTommaso, Brannen, & Best, 2004)	• Active social contributions → Perceived Loneliness (total): r = -.09** • Passive engagement → Perceived Loneliness (total): r = .10*** • News and information → Perceived Loneliness (total): r = .01 • Real-time social interaction → Perceived Loneliness (total): r = -.02 • Active social contributions → Perceived Romantic Loneliness: r = .04 • Passive engagement → Perceived Romantic Loneliness: r …
Perceived Loneliness	S. Ye, Ho, & Zerbe (2021)	Cross-sectional (survey)	Japan: 155 (53.5%)	M = 21.0, SD = 1.59	• Media usage on computers and smartphones (Bardi & Brady, 2010; S. Y. Ye, 2019) • Degree of loneliness and well-being (Moroi, 1989)	• Facebook access time via PC → Perceived Loneliness: r = -.12 • Facebook access time via smartphone → Perceived Loneliness: r = -.04 • Frequency of Facebook posting → Perceived Loneliness: r = -.19
Perceived Loneliness	Saleem, Irshad, Zafar, & Tahi (2016)	Cross-sectional (survey)	Pakistan: 600 (50%)	N/A	• Modified Internet Addiction Test by Young (1998b) (Reference not listed) • UCLA Loneliness Scale (Russell, 1996)	• Facebook Addiction → Perceived Loneliness: r = .227* • Facebook Addiction → Perceived Loneliness: ß = .227*
Perceived Loneliness	Satici (2019)	Cross-sectional (survey)	Türkiye: 280 (57.5%)	M = 21.04, SD = 1.43, 17-25	• Bergen Facebook Addiction Scale (Akın et al., 2013) • UCLA Loneliness Scale (Doğan, Çötok, & Tekin, 2011)	• Facebook Addiction (Parcel 1) → Perceived Loneliness (Parcel 1): r = .18** • Facebook Addiction (Parcel 1) → Perceived Loneliness (Parcel 2): r = .17** • Facebook Addiction (Parcel 1) → Perceived Loneliness (Parcel 3): r = .20** • Facebook Addiction (Parcel 1) → Perceived Loneliness (Parcel 4): r = .16** • Facebook Addiction (Parcel 2) → Perceived Loneliness (Parcel 1): r = .13* • Facebook Addi…
Perceived Loneliness	Shettar, Karkal, Kakunje, Mendonsa, & Chandran (2017)	Cross-sectional (survey)	India: 100 (46%)	M = 27.55, SD = 2.88, 18+	• Bergen Facebook Addiction Scale (Andreassen, Torsheim, Brunborg, & Pallesen, 2012) • UCLA Loneliness Scale (Russell, Peplau, & Cutrona, 1980)	Facebook Addiction → Perceived Loneliness: r = .239*
Perceived Loneliness	Skues, Williams, & Wise (2012)	Cross-sectional (survey)	Australia: 393 (76.3%)	M = 20.59, SD = 5.17	• Facebook Questionnaire (Ross et al., 2009) • UCLA Loneliness Scale (Russell, 1996)	• Time spent on Facebook per Day → Perceived Loneliness: r = .10* • Number of Logins → Perceived Loneliness: r = .07 • Number of Facebook friends → Perceived Loneliness: r = -.17***
Perceived Loneliness	Stieger (2019)	Cross-sectional (survey)	Austria • Survey 1: 2,121 (56.1%) • Survey 2: 1,232 (58.7%)	• Survey 1: M = 41.4, SD = 17.0, 18-89 • Survey 2: M = 34.5, SD = 14.5, 18-88	• Facebook use information • Loneliness Scale (Hughes, Waite, Hawkley, & Cacioppo, 2004)	• Number of Facebook friends → Perceived Loneliness: ß = -.07 • Hours on Facebook on average per eeek for private purposes → Perceived Loneliness: ß = -.04
Perceived Loneliness	T. Smith & Short (2022)	Cross-sectional (survey)	Trinidad and Tobago: 313 (62.11%)	M = 26.15, SD = 7.61, 18-64	• Bergen Facebook Addiction Scale (Andreassen, Torsheim, Brunborg, & Pallesen, 2012) • Loneliness Scale (Hughes, Waite, Hawkley, & Cacioppo, 2004)	Facebook Addiction → Perceived Loneliness: r = .199**
Perceived Loneliness	Teppers, Luyckx, Klimstra, & Goossens (2014)	Longitudinal (panel)	Belgium: 256 (64%)	M = 15.88, SD = .78, 14-19	• Facebook use information • Positive attitude towards Facebook (Ellison, Steinfield, & Lampe, 2007) • Motives for Facebook use (Recchiutti, 2003) • Loneliness and Aloneness Scale for Children and Adolescents (Marcoen, Goossens, & Caes, 1987)	• Time spent on Facebook per day (T1) → Perceived Parent-related Loneliness (T1): r = .11 • Time spent on Facebook per day (T1) → Perceived Peer-related Loneliness (T1): r = .03 • Time spent on Facebook per day (T2) → Perceived Parent-related Loneliness (T2): r = .21*** • Time spent on Facebook per day (T2)→ Perceived Peer-related Loneliness (T2): r = -.02 • Positive attitude towards Facebook (T1…
Perceived Loneliness	Türkmen, Kavaklı, & Ak (2022)	Cross-sectional (survey)	Türkiye: 409 (81.9%)	M = 24.06, SD = 6.22, 18-47	• Facebook information use • UCLA Loneliness Scale (Demir, 1989)	Daily access to Facebook → Perceived Loneliness: r = -.060
Perceived Loneliness	Uram & Skalski (2022)	Cross-sectional (survey)	Poland: 309 (59%)	M = 25.11, SD = 5.86, 18-70	• Bergen Facebook Addiction Scale (Charzyńska & Góźdź, 2014) • De Jong Gierveld Loneliness Scale (Grygiel, Humenny, Rebisz, Świtaj, & Sikorska, 2013)	Facebook Addiction → Perceived Loneliness: r = .09
Perceived Loneliness	Zaffar, Mahmood, Saleem, & Zakaria (2015)	Cross-sectional (survey)	Pakistan: 150 (50%)	N/A	• Bergen Facebook Addiction Scale (Andreassen, Torsheim, Brunborg, & Pallesen, 2012) • UCLA Loneliness Scale (Russell, 1996)	Facebook Addiction → Perceived Loneliness: r = .072
Perceived Eating Disorder	A. R. Smith, Hames, & Joiner Jr. (2013)	Longitudinal (panel)	USA: 232 (100%)	M = 18.72, SD = 1.60, 17-35	• Maladaptive Facebook Usage Scale • Eating Disorder Examination Questionnaire (Fairburn & Beglin, 1994) • Eating Disorder Inventory (Garner, Olmstead, & Polivy, 1983)	• Maladaptive Facebook Usage (T1) → Bulimic Symptoms (T1): r = .21** • Maladaptive Facebook Usage (T1) → Bulimic Symptoms (T2): r = .26** • Maladaptive Facebook Usage (T1) → Bulimic Symptoms (T2): b = .13, p < .01, sr = .18 • Maladaptive Facebook Usage (T1) → Body Dissatisfaction (T1): r = .20** • Maladaptive Facebook Usage (T1) → Body Dissatisfaction (T2): r = .26** • Maladaptive Facebook Usage …
Perceived Eating Disorder	González-Nuevo, Cuesta, & Muñiz (2021)	Cross-sectional (survey)	Spain: 576 (100%)	M = 28.88, SD = 11.14, 18-62	• Concern About Appearance in Social Networks Questionnaire • Eating Attitudes Test-26 (Gandarillas, Zorrilla, Sepúlveda, & Muñoz, 2003)	• Facebook Use → EAT-26 Total: r = -.05 • Facebook Use → Dieting: r = -.01 • Facebook Use → Bulimia: r = -.03 • Facebook Use → Oral Control: r = -.12**
Perceived Eating Disorder	Hummel & Smith (2015)	Longitudinal (panel)	USA: 185 (78%)	M = 18.73, SD = 1.20	• Maladaptive Facebook Usage Scale (A. R. Smith, Hames, & Joiner Jr., 2013) • Eating Disorder Examination Questionnaire (Fairburn & Beglin, 1994)	• T1: Negative feedback seeking → Dietary Restraint: r = .05 • T2: Negative feedback seeking → Dietary Restraint: r = .15 • T1: Negative feedback seeking → Shape Concern: r = .21** • T2: Negative feedback seeking → Shape Concern: r = .23** • T1: Negative feedback seeking → Eating Concern: r = .15* • T2: Negative feedback seeking → Eating Concern: r = .15* • T1: Negative feedback seeking → Weight …
Perceived Eating Disorder	Mabe, Forney, & Keel (2014)	Multimethod Research • Cross-sectional (survey, study 1) • Experimental (matched-pair, study 2)	USA • Study 1: 960 (100%) • Study 2: 84 (100%)	• Study 1, Survey 1 (n = 626): M = 18.44, SD = .85 • Study 1, Survey 2 (n = 334) M = 19.10, SD = 1.11 • Study 2: M = 18.39, SD = .69	• Facebook use information • Eating Attitudes Test-26 (Garner, Olmsted, Bohr, & Garfinkel, 1982)	• Study 1: Duration of Facebook use → Perceived Disordered Eating: r(623) = .11** • Study 1: Duration of Facebook use → Perceived Disordered Eating: r(334) = .16** • Study 2: Time spent on Facebook → Perceived Disordered Eating: r(83) = .09 • Individuals with the greatest perceived eating disorder (Study 2) had higher Facebook scores (r(83) = .38, p < .001). Participants in the control group who …
Perceived Eating Disorder	Mannino, Salerno, Bonfanti, Albano, & Lo Coco (2021)	Longitudinal (panel)	Italy: 66 (92.4%)	M = 28.85, SD = 7.85, 19-49	• Maladaptive Facebook Usage Scale (A. R. Smith, Hames, & Joiner Jr., 2013) • Active and Passive Facebook Use Scale (Fioravanti & Casale, 2020) • Eating Disorder Examination Questionnaire (Fairburn & Beglin, 2008; Fairburn, Cooper, & O’Connor, 2008)	• Daily time on Facebook (T0) → Shape Concern (T0): r = .080 • Daily time on Facebook (T0) → Shape Concern (T1): r = .181 • Daily time on Facebook (T0) → Weight Concern (T0): r = .085 • Daily time on Facebook (T0) → Weight Concern (T1): r = .165 • Daily time on Facebook (T0) → Shape Concern (T1): ß = .084** • Daily time on Facebook (T0) → Weight Concern (T1): ß = .092* • Maladaptive Facebook Usag…
Perceived Eating Disorder	Puccio, Kalathas, Fuller-Tyszkiewicz, & Krug (2016)	Longitudinal (panel)	Australia: 245 (100%)	M = 23.77, SD = 7.10	• Facebook Appearance Comparisons (Fardouly & Vartanian, 2015) • Eating Attitudes Test-26 (Garner, Olmsted, Bohr, & Garfinkel, 1982)	• Social Comparison (T1) → Bulimic Symptoms (T1): r = .43*** • Social Comparison (T1) → Bulimic Symptoms (T2): r = .35*** • Social Comparison (T1) → Bulimic Symptoms (T2): ß = -.138** • Social Comparison (T1) → Dietary Restraint (T1): r = .58*** • Social Comparison (T1) → Dietary Restraint (T2): r = .53***
Perceived Eating Disorder	Walker et al. (2015)	Cross-sectional (survey)	USA: 128 (100%)	N/A	• Facebook Intensity Scale (Ellison, Steinfield, & Lampe, 2007) • Online physical appearance comparison (Schaefer & Thompson, 2014) • Eating Disorder Examination Questionnaire (Carter, Stewart, & Fairburn, 2001)	• Facebook Intensity → Perceived Disordered Eating: r = -.01 • Online physical appearance comparison → Perceived Disordered Eating: r = .69*** • Facebook Intensity → Perceived Disordered Eating (Model 2): ß = -.07 (online comparison of physical appearance in Model 2 explained an additional 11% of the variance in disordered eating behavior) • Online physical appearance comparison (Model 3) → Perce…
Perceived Self-Esteem	Ahamed, Limbu, & Mamun (2021)	Cross-sectional (survey)	Bangladesh: 393 (29%)	31-35	• Facebook Usage Intensity (Taylor & Strutton, 2016) • Self-Esteem Scale (Mehdizadeh, 2010; Rosenberg, 1979)	• Facebook Usage Intensity → Perceived Self-Esteem: r = -.063 • Facebook Usage Intensity → Perceived Self-Esteem: ß = -.2201***
Perceived Self-Esteem	Alfasi (2019)	Experimental (RCT)	Israel: 80 (68%)	M = 26.3, 19-35	• Iowa-Netherlands Comparison Orientation Measure (Gibbons & Buunk, 1999) • Rosenberg Self-Esteem Scale (Rosenberg, 1965)	• Browsing Facebook newsfeed → Perceived Self-Esteem: ß = -.31** • Social comparison → Perceived Self-Esteem: ß = -.38*** • Participants who searched their own Facebook newsfeed (experimental group) reported lower self-esteem than the control group.
Perceived Self-Esteem	Atroszko et al. (2018)	Cross-sectional (survey)	Poland: 1,157 (51.9%)	M = 20.33, SD = 1.68	• Bergen Facebook Addiction Scale (Charzyńska & Góźdź, 2014) • Self-Esteem Scale (Atroszko, Sawicki, Sendal, & Atroszko, 2017)	Facebook Addiction → Perceived Self-Esteem: r = -.10**
Perceived Self-Esteem	Awobamise, Jarrar, & Nweke (2022)	Cross-sectional (survey)	Uganda: 654 (47%)	M = 22.5, 18-34	• Bergen Facebook Addiction Scale (Andreassen, Torsheim, Brunborg, & Pallesen, 2012) • Rosenberg Self-Esteem Scale (Rosenberg, 1965)	Facebook Addiction → Perceived Self-Esteem: r = -.177**
Perceived Self-Esteem	Bais & Reyes (2020)	Cross-sectional (survey)	Philippines: 1,000 (75.4%)	M = 17.58, SD = 2.47, 18-34	• Bergen Facebook Addiction Scale (Andreassen, Torsheim, Brunborg, & Pallesen, 2012) • Rosenberg Self-Esteem Scale (Rosenberg, 1965)	Facebook Addiction → Perceived Self-Esteem: r = -.08**
Perceived Self-Esteem	Baturay & Toker (2017)	Cross-sectional (survey)	Türkiye: 120 (52.5%)	M = 21.46, SD = 2.60, 18-40	• Facebook use information • Internet Addiction Test (Çam, 2012) • Rosenberg Self-Esteem Scale (Cuhadaroglu, 1986)	• Facebook active hours → Perceived Self-Esteem: r = .001 • Facebook Addiction → Perceived Self-Esteem: r = -.429**
Perceived Self-Esteem	Bergagna & Tartaglia (2018)	Cross-sectional (survey)	Italy: 250 (56.4%)	M = 22.18, SD = 2.52	• Facebook use information • Modality of Using Facebook Scale (Tartaglia, 2016) • Rosenberg Self-Esteem Scale (Prezza, Trombaccia, & Armento, 1997)	• Daily hours on Facebook → Perceived Self-Esteem: r = -.29** • Social interaction on Facebook → Perceived Self-Esteem: r = -.11 • Simulation → Perceived Self-Esteem: r = -.41** • Search for relations on Facebook → Perceived Self-Esteem: r = -.12
Perceived Self-Esteem	Błachnio & Przepiórka (2019)	Cross-sectional (survey)	Poland: 597 (67.5%)	M = 21.22, SD = 6.52, 16-78	• Facebook Intrusion Questionnaire (Elphinston & Noller, 2011) • Rosenberg Self-Esteem Scale (Łaguna, Lachowicz-Tabaczek, & Dzwonkowska, 2007)	Facebook Intrusion → Perceived Self-Esteem: r = -.12***
Perceived Self-Esteem	Błachnio, Przepiórka, & Pantic (2016)	Cross-sectional (survey)	Poland: 381 (62.8%)	M = 20.73, SD = 4.49, 12-58	• Bergen Facebook Addiction Scale (Andreassen, Torsheim, Brunborg, & Pallesen, 2012) • Facebook Intensity Scale (Ellison, Steinfield, & Lampe, 2007) • Rosenberg Self-Esteem Scale (Łaguna, Lachowicz-Tabaczek, & Dzwonkowska, 2007)	• Facebook Addiction → Perceived Self-Esteem: r = -.16** • Facebook Intensity → Perceived Self-Esteem: r = -.16**
Perceived Self-Esteem	Błachnio, Przepiórka, & Rudnicka (2016)	Cross-sectional (survey)	Poland: 653 (73%)	M = 21.63, SD = 2.62, 18-39	• Facebook Motivation and Importance Scale (Brandtzæg & Heim, 2009; Hew, 2011) • Facebook Intensity Scale (Ellison, Steinfield, & Lampe, 2007) • Rosenberg Self-Esteem Scale (Łaguna, Lachowicz-Tabaczek, & Dzwonkowska, 2007)	• Facebook personal importance → Perceived Self-Esteem: r = -.08* • Instrumental Facebook use→ Perceived Self-Esteem: r = .13** • Social Facebook use → Perceived Self-Esteem: r = .08* • Facebook Intensity → Perceived Self-Esteem: r = -.03
Perceived Self-Esteem	Błachnio, Przepiórka, Benvenuti, Mazzoni, & Seidman (2019)	Cross-sectional (survey)	• Italy: 317 (67%) • USA: 238 (73%)	• Italy: M = 24.66, SD = 6.52, 18-59 • USA: M = 23.65, SD = 10.96, 17-67	• Facebook Intrusion Questionnaire (Elphinston & Noller, 2011) • Rosenberg Self-Esteem Scale (Rosenberg, 1965)	• Facebook Intrusion (Italy) → Perceived Self-Esteem: r = -.244*** • Facebook Intrusion (USA) → Perceived Self-Esteem: r = -.226***
Perceived Self-Esteem	Brailovskaia & Margraf (2016)	Cross-sectional (survey)	Germany • Facebook User Group: 790 (71.1%) • Non-Facebook User Group: 155 (63.9%)	• Facebook User Group: M = 23.42, SD = 5.02, 17-58 • Non-Facebook User Group: M = 25.28, SD = 6.35, 17-52	• Facebook use information • Rosenberg Self-Esteem Scale (Robins, Hendin, & Trzesniewski, 2001)	Facebook users (M = 3.39, SD = 1.04) had significantly higher mean scores on self-esteem than Facebook non-users (M = 3.06, SD = 1.23) p < 0.01.
Perceived Self-Esteem	Castillo de Mesa, Gómez-Jacinto, López Peláez, & Erro-Garcés (2020)	Cross-sectional (survey)	Spain: 126	M = 21.6, 21-23	• Digital skills on Facebook (Ellison, Vitak, Gray, & Lampe, 2014; Hargittai & Hsieh, 2010; Jenkins-Guarnieri, Wright, & Johnson, 2013; Lampe, Vitak, Gray, & Ellison, 2012) • Bonding and bridging social capital (Ellison, Steinfield, & Lampe, 2007) • Rosenberg Self-Esteem Scale (Rosenberg, 1989)	• Digital skills on Facebook → Perceived Self-Esteem: r = .121 • Digital skills on Facebook → Perceived Self-Esteem: ß = .165 • Strategic digital skills on Facebook → Perceived Self-Esteem: r = .153 • Strategic digital skills on Facebook → Perceived Self-Esteem: ß = .249* • Information search on Facebook → Perceived Self-Esteem: r = -.053 • Information search on Facebook → Perceived Self-Esteem: …
Perceived Self-Esteem	Cingel & Olsen (2018)	Cross-sectional (survey)	The Netherlands: 337 (48.1%)	M = 15.08, SD = 1.92, 12-18	• Facebook use information • Facebook activities (Ryan & Xenos, 2011) • Rosenberg Self-Esteem Scale (Franck, De Raedt, Barbez, & Rosseel, 2008)	• Number of Facebook friends → Perceived Self-Esteem: r = .10 • Overall Facebook use → Perceived Self-Esteem: r = -.16* • Text contribution → Perceived Self-Esteem: r = -.12* • Visual contribution → Perceived Self-Esteem: r = -.05 • Passive engagement → Perceived Self-Esteem: r = .08
Perceived Self-Esteem	Cramer, Song, & Drent (2016)	Cross-sectional (survey)	USA: 267 (67%)	M = 23.63, SD = 6.06, 18-51	• Facebook fatigue • Iowa-Netherlands Comparison Orientation Measure (Gibbons & Buunk, 1999) • Motives for social comparison (Helgeson & Mickelson, 1995) • Rosenberg Self-Esteem Scale (Rosenberg, 1989)	• Facebook use → Perceived Self-Esteem: r = -.08 • Facebook posting → Perceived Self-Esteem: r = -.05 • Facebook reading → Perceived Self-Esteem: r = -.02 • Social comparison activity → Perceived Self-Esteem: r = -.05 • Social comparison perception → Perceived Self-Esteem: r = -.13* • Facebook fatigue → Perceived Self-Esteem: r = -.41**
Perceived Self-Esteem	Cudo, Szewczyk, Błachnio, Przepiórka, & Jarząbek-Cudo (2020)	Cross-sectional (survey)	Poland: 235 (63%)	M = 21.79, SD = 2.80, 18-30	• Facebook use information • Facebook Intrusion Questionnaire (Błachnio, Przepiórka, & Pantic, 2015) • Rosenberg Self-Esteem Scale (Łaguna, Lachowicz-Tabaczek, & Dzwonkowska, 2007)	• Facebook Intrusion → Perceived Self-Esteem: r = -.05 • Frequency of Facebook use → Perceived Self-Esteem: r = .09
Perceived Self-Esteem	Cury et al. (2022)	Cross-sectional (case-control survey)	Brazil • Patient Group: 100 (63%) • Control Group: 100 (75%)	• Patient Group: M = 33.71, SD = 10.08 • Control Group: M = 34.98, SD = 11.21	• Psycho-Social Aspects of Facebook Use Questionnaire (Bodroža & Jovanović, 2016) • Rosenberg Self-Esteem Scale (Azevedo & Faria, 2004; Rosenberg, 1965)	• Compensatory Use (Patient Group) → Perceived Self-Esteem: r = -.27* • Self-Presentation (Patient Group) → Perceived Self-Esteem: r = -.10 • Socialization (Patient Group) → Perceived Self-Esteem: r = -.04 • Addiction (Patient Group) → Perceived Self-Esteem: r = -.32* • Virtual identity (Patient Group) → Perceived Self-Esteem: r = -.05 • Compensatory Use (Control Group) → Perceived Self-Esteem: r…
Perceived Self-Esteem	E. J. Wright, White, & Obst (2018)	Cross-sectional (survey)	Australia: 211 (67%)	M = 21.23, SD = 3.48, 18-29	• Facebook False Self-Presentation Behaviors Inventory • Rosenberg Self-Esteem Scale (Rosenberg, 1965)	• Lying → Perceived Self-Esteem: r = .09 • Liking → Perceived Self-Esteem: r = .22**
Perceived Self-Esteem	Errasti, Amigo, & Villadangos (2017)	Cross-sectional (survey)	Spain: 503 (45.9%)	14-17	• Facebook Questionnaire (Carpenter, 2012) • Basic Empathy Scale (Villadangos Fernández, Errasti Pérez, Amigo Vázquez, Jolliffe, & García Cueto, 2016) • Rosenberg Self-Esteem Scale (Martín-Albo, Núñez, Navarro, & Grijalvo, 2007)	• Frequency of posting information and updating Facebook page → Perceived Self-Esteem: r = -.124* • Expression of personal emotions on Facebook → Perceived Self-Esteem: r = -.063 • Expression of empathy regarding the emotions of others on Facebook → Perceived Self-Esteem: r = -.064 • Number of Facebook friends → Perceived Self-Esteem: r = -.020
Perceived Self-Esteem	Eşkisu, Çam, Gelibolu, & Rasmussen (2020)	Cross-sectional (survey)	Türkiye: 298 (64.1%)	M = 21.61, SD = 2.20, 18-40	• Chen Internet Addiction Scale (S.-H. Chen, Weng, Su, Wu, & Yang, 2003) • Rosenberg Self-Esteem Scale (Çuhadaroğlu, 1986)	Facebook Addiction → Perceived Self-Esteem: r = -.15*
Perceived Self-Esteem	Eşkisu, Hoşoğlu, & Rasmussen (2017)	Cross-sectional (survey)	Türkiye: 492 (72.4%)	M = 20.28, SD = 2.70	• Intended Purpose of Social Network Sites Scale (Karal & Kokoç, 2010) • Rosenberg Self-Esteem Scale (Çuhadaroğlu, 1986)	• Intended purpose of Facebook - Social Interaction → Perceived Self-Esteem: r = .03 • Intended purpose of Facebook - Acquaintance → Perceived Self-Esteem: r = -.11* • Intended purpose of Facebook - Educational → Perceived Self-Esteem: r = .02 Self-esteem did not differ significantly according to: • whether participants used Facebook or not (t(490) = 1.35, p > 0.05). • how much time they spent on…
Perceived Self-Esteem	Faraon & Kaipainen (2014)	Cross-sectional (survey)	Sweden: 107 (68.2%)	M = 38.50, SD = 11.79, 20-66	• Facebook Intensity Scale (Ellison, Steinfield, & Lampe, 2007) • Rosenberg Self-Esteem Scale (Rosenberg, 1965)	• Number of Facebook friends → Perceived Self-Esteem: r = -.22 • Time spent on Facebook → Perceived Self-Esteem: r = -.34** • Facebook integration into daily activities → Perceived Self-Esteem: r = -.38** • Facebook integtation into daily routines → Perceived Self-Esteem: r = -.42**
Perceived Self-Esteem	Flynn, Noone, & Sarma (2018)	Cross-sectional (survey)	Ireland: 717 (80.6%)	M = 31, SD = 8.40, 18-65	• Problematic and Risky Internet Use Screening Scale (Jelenchick et al., 2014) • Iowa-Netherlands Comparison Orientation Measure (Gibbons & Buunk, 1999) • Rosenberg Self-Esteem Scale (Rosenberg, 1965)	• Social Comparison → Perceived Self-Esteem: r = -.26*** • Risky and Impulsive Facebook Use → Perceived Self-Esteem: r = -.19*** • Daily time spent on Facebook → Perceived Self-Esteem: r = -.06 • Number of Facebook friends → Perceived Self-Esteem: r = -.03
Perceived Self-Esteem	Goljović (2017)	Cross-sectional (survey)	Serbia: 372 (88.4%)	M = 24.38, SD = 5.03, 18-40	• Psycho-Social Aspects of Facebook Use Questionnaire (Bodroža & Jovanović, 2016) • Self-Concept Scale (Bezinović, 1988)	• Facebook Addiction → Perceived Self-Esteem: r = -.257*** • Compensatory Facebook Use → Perceived Self-Esteem: r = -.393***
Perceived Self-Esteem	Gonzales & Hancock (2011)	Experimental (RCT)	USA: 63 (74.6%)	N/A	• Hyperpersonal Model (Walther, 2007) • Rosenberg Self-Esteem Scale (Rosenberg, 1965)	The experiment designed to determine whether exposure to one's Facebook page had a more negative effect on self-esteem than traditional objective stimuli (e.g., a mirror) was not significant F(1, 60) = 0.95, p = .33. A linear contrast analysis showed that exposure to one's Facebook page had a more positive effect on self-esteem than traditional self-perception stimuli (e.g., mirrors) F(1, 59) = 8…
Perceived Self-Esteem	Hanna et al. (2017)	Cross-sectional (survey)	USA: 1,104 (62.5%)	17-24	• Facebook use information • State Self-Esteem Scale (Heatherton & Polivy, 1991)	• Facebook usage (minutes) → Perceived Performance Self-Esteem: r = -.08* • Facebook usage (minutes) → Perceived Social Self-Esteem: r = -.09* • Active Facebook use → Perceived Performance Self-Esteem: r = .06 • Active Facebook use → Perceived Social Self-Esteem: r = .00 • Passive Facebook use → Perceived Performance Self-Esteem: r = -.08* • Passive Facebook use → Perceived Social Self-Esteem: r …
Perceived Self-Esteem	Hong, Huang, Lin, & Chiu (2014)	Cross-sectional (survey)	China (Taiwan): 241 (41.5%)	18-22	• Facebook use information • Internet Addiction Test (Young, 1998b) • Rosenberg Self-Esteem Scale (Rosenberg, 1965)	• Time spent on Facebook apps (including games) → Perceived Self-Esteem: r = .02 • Time spent on Facebook newsfeeds → Perceived Self-Esteem: r = .04 • Time spent on Facebook chat rooms → Perceived Self-Esteem: r = .08 • Facebook Addiction → Perceived Self-Esteem: r = -.135*
Perceived Self-Esteem	Hussain, Simonovic, Stupple, & Austin (2019)	Cross-sectional (survey)	United Kingdom: 69 (68.1%)	M = 23.09, SD = 7.54, 18+	• Facebook use information • Bergen Facebook Addiction Scale (Andreassen, Torsheim, Brunborg, & Pallesen, 2012) • Rosenberg Self-Esteem Scale (Rosenberg, 1979)	• Facebook Addiction → Perceived Self-Esteem: r = -.120 • Facebook account length → Perceived Self-Esteem: r = -.096 • Facebook session length → Perceived Self-Esteem: r = .108 • Social Facebook total inspection-time (seconds) → Perceived Self-Esteem: r = -.121 • Facebook updates total inspection-time (seconds) → Perceived Self-Esteem: r = -.069
Perceived Self-Esteem	J.-E. R. Lee, Moore, Park, & Park (2012)	Cross-sectional (survey)	USA: 234 (69.2%)	M = 19.68, SD = 1.14	• Facebook use information • Facebook dependency (Ellison, Steinfield, & Lampe, 2007; Ross et al., 2009) • Rosenberg Self-Esteem Scale (Rosenberg, 1989)	• Number of Facebook friends → Perceived Self-Esteem: r = -.12 • Facebook dependency → Perceived Self-Esteem: r = -.08 • Facebook use history → Perceived Self-Esteem: r = -.07
Perceived Self-Esteem	Jenkins-Guarnieri, Wright, & Hudiburgh (2012)	Cross-sectional (survey)	USA: 463 (75%)	M = 18.36, 17-24	• Facebook Intensity Scale (Ellison, Steinfield, & Lampe, 2007) • Rosenberg Self-Esteem Scale (Rosenberg, 1965)	Facebook Intensity → Perceived Self-Esteem: r = .054
Perceived Self-Esteem	K. Jang, Park, & Song (2016)	Cross-sectional (survey)	Korea (South Korea): 313 (70%)	M = 21.17, SD = 1.95	• Facebook use information • Iowa-Netherlands Comparison Orientation Measure (Gibbons & Buunk, 1999) • Rosenberg Self-Esteem Scale (Rosenberg, 1965)	• Facebook Use → Perceived Self-Esteem: r = -.02 • Social comparison orientation on Facebook → Perceived Self-Esteem: r = -.06
Perceived Self-Esteem	Kalpidou, Costin, & Morris (2011)	Cross-sectional (survey)	USA: 70 (67%)	M = 19.61	• Facebook Intensity Scale (Ellison, Steinfield, & Lampe, 2007) • Rosenberg Self-Esteem Scale (Rosenberg, 1965)	• Number of Facebook friends → Perceived Self-Esteem (first-year students): r = -.29 • Number of Facebook friends → Perceived Self-Esteem (upper-class students): r = -.04 • Time spent on Facebook → Perceived Self-Esteem (first-year students): r = -.09 • Time spent on Facebook → Perceived Self-Esteem (upper-class students): r = -.31
Perceived Self-Esteem	Kanat-Maymon, Almog, Cohen, & Amichai-Hamburger (2018)	Cross-sectional (survey)	Israel • Study 1, Survey 1: 337 (55%) • Study 2, Survey 2: 80 (91.3%)	• Study 1, Survey 1: M = 33.36, SD = 8.61, 16-66 • Study 2, Survey 2: M = 22.91, SD = 2.27, 19-32	• Facebook use information • Bergen Facebook Addiction Scale (Andreassen, Torsheim, Brunborg, & Pallesen, 2012) • Rosenberg Self-Esteem Scale (Rosenberg, 1989; Study 1) • Single Item Self-Esteem Scale (Robins, Hendin, & Trzesniewski, 2001; Study 2)	• Facebook Addiction → Global Self-Esteem (Study 1): r = -.52*** • Facebook Addiction → Global Self-Esteem (Study 2): r = -.05* • Average Facebook usage time per day → Global Self-Esteem (Study 1): r = -.13*
Perceived Self-Esteem	Longua Peterson, Giguere, & Sherman (2017)	Longitudinal (time-series)	USA: 115 (85%)	M = 18.65, SD = .82	• Facebook use information • Rosenberg Self-Esteem Scale (Rosenberg, 1965)	• Nightly time on Facebook → Perceived Daily Self-Esteem: r = -.08** • Nightly time on Facebook → Perceived Daily Self-Esteem: b = -.05, t = -1.49 • Nightly status update on Facebook → Perceived Daily Self-Esteem: r = .03
Perceived Self-Esteem	Malik & Khan (2015)	Cross-sectional (survey)	Pakistan: 200 (50%)	N/A	• Bergen Facebook Addiction Scale (Andreassen, Torsheim, Brunborg, & Pallesen, 2012) • Rosenberg Self-Esteem Scale (Rosenberg, 1965)	• Facebook Addiction → Perceived Self-Esteem: r = -.18* • Facebook Addiction → Perceived Self-Esteem: ß = -.18***
Perceived Self-Esteem	Manago, Taylor, & Greenfield (2012)	Cross-sectional (survey)	USA: 88 (76.1%)	M = 20.64, 18-28	• Facebook use information • Rosenberg Self-Esteem Scale (Rosenberg, 1965)	• Network size → Perceived Self-Esteem: r = .13 • Public communication → Perceived Self-Esteem: r = -.07 • Private communication → Perceived Self-Esteem: r = -.08
Perceived Self-Esteem	Marengo, Montag, Sindermann, Elhai, & Settanni (2021)	Cross-sectional (survey)	Italy: 2,349 (74.9%)	67% 18–25, 26% 26–35, 7% > 35	• Facebook use information • Rosenberg Self-Esteem Scale (Robins, Hendin, & Trzesniewski, 2001)	• Frequency of Facebook Updates → Perceived Self-Esteem: r = -.010 • Prevalence of Self-Generated Content in Facebook Updates → Perceived Self-Esteem: r = .32 • Frequency of Positive Social Feedback → Perceived Self-Esteem: r = .006 • Intensity of Positive Social Feedback → Perceived Self-Esteem: r = .099**
Perceived Self-Esteem	Metzler & Scheithauer (2017)	Longitudinal (panel)	Germany: 217 (68.2%)	M = 16.7, SD = 1.03, 14-18	• Facebook use information • Inventory of Self-Concept and Self-Confidence (Fend, Helmke, & Richter, 1984) • Initiation of online and offline relationships on Facebook (Valkenburg & Peter, 2008)	• Number of Facebook friends (T1) → Perceived Self-Esteem (T1): r = .22** • Number of Facebook friends (T2) → Perceived Self-Esteem (T2): r = .21** • Number of Facebook friends (T1) → Perceived Self-Esteem (T2): r = .24** • Number of Facebook friends (T2) → Perceived Self-Esteem (T1): r = .23** • Number of Facebook friends (T1) → Perceived Self-Esteem (T2): ß = .11* • Positive self-presentation (…
Perceived Self-Esteem	Michikyan, Dennis, & Subrahmanyam (2015)	Cross-sectional (survey)	USA: 261 (74.7%)	M = 21.92, SD = 2.76	• Facebook use information • Self-Presentation on Facebook Questionnaire • Rosenberg Self-Esteem Scale (Rosenberg, 1965)	• Facebook Time → Perceived Self-Esteem: r = -.01 • Facebook Activity Level → Perceived Self-Esteem: r = -.04 • Real Self → Perceived Self-Esteem: r = .13* • Ideal Self → Perceived Self-Esteem: r = -.12* • False Self-Deception → Perceived Self-Esteem: r = -.31*** • False Self-Compare/Impress → Perceived Self-Esteem: r = -.25*** • False Self-Exploration → Perceived Self-Esteem: r = -.18**
Perceived Self-Esteem	Nizami, Naeem, Arzoo, & Ismail (2017)	Cross-sectional (survey)	Pakistan: 150 (84.7%)	M = 21.7, 18-25	• Bergen Facebook Addiction Scale (Andreassen, Torsheim, Brunborg, & Pallesen, 2012) • Rosenberg Self-Esteem Scale (Rosenberg, 1965)	All study participants had low or normal self-esteem. 66 participants had low self-esteem, of which 58 were Facebook addicts. 84 individuals had normal self-esteem, of which 25 were Facebook addicts. There was a significant relationship between self-esteem and Facebook addiction (p = .00).
Perceived Self-Esteem	O’Sullivan & Hussain (2017)	Cross-sectional (survey)	United Kingdom: 163 (73.6%)	N/A	• Facebook Intensity Scale (Ellison, Steinfield, & Lampe, 2007) • Rosenberg Self-Esteem Scale (Rosenberg, 1965)	• Facebook Intensity → Perceived Self-Esteem: r = .033 • Results showed a significant increase in self-esteem from baseline scores (M = 17.85, SD = 5.03) to scores after the five-minute Facebook session (M = 18.63, SD = 5.03) (Z= -4.436, p < .001).
Perceived Self-Esteem	Omolayo, Balogun, & Omole (2013)	Cross-sectional (survey)	Nigeria: 192 (54.7%)	M = 25.5, 16-35	• Facebook Intensity Scale (Ellison, Steinfield, & Lampe, 2007) • Rosenberg Self-Esteem Scale (Rosenberg, 1965)	Facebook had a significant positive effect on self-esteem (t(192) = 4.337, p <.05).
Perceived Self-Esteem	Ozimek & Bierhoff (2020)	Multimethod Research • Experimental (RCT, study 1) • Cross-sectional (survey, study 2 and 3)	Germany • Experiment: 75 (77.3%) • Survey 1: 809 (55.6%) • Survey 2: 145 (52.4%)	• Experiment: M = 22.33, SD = 4.32, 18-38 • Survey 1: M = 25.83, SD = 8.26, 16-74 • Survey 2: M = 33.87, SD = 11.5, 20-58	• Facebook Activity Questionnaire (Ozimek & Bierhoff, 2016; surveys) • State Self-Esteem Scale (Rudolph, Schröder-Abé, & Schütz, 2009; experiment) • Rosenberg Self-Esteem Scale (Collani & Herzberg, 2003; surveys)	• Experiment: Participants in the Facebook exposure group (M = 3.99, SD = .48) showed a marginally significant main effect lowering performance self-esteem on average compared to participants in the control group (M = 4.26, SD = .59). • Survey 1: Facebook Activity → Perceived Self-Esteem: r = .095** • Survey 1: Facebook Watching → Perceived Self-Esteem: r = -.082* • Survey 1: Facebook Acting → Pe…
Perceived Self-Esteem	Ozimek, Bierhoff, & Rohmann (2021)	Cross-sectional (survey)	Germany: 110 (79.1%)	M = 25.52, SD = 8.149, 18-58	• Facebook Activity Questionnaire (Ozimek & Bierhoff, 2016) • State Self-Esteem Scale (Rudolph, Schröder-Abé, & Schütz, 2009)	• Facebook Activity → Perceived Self-Esteem: r = -.24* • Facebook Watching → Perceived Self-Esteem: r = -.20* • Facebook Acting → Perceived Self-Esteem: r = -.18 • Facebook Impressing → Perceived Self-Esteem: r = -.21* • State Self-Esteem Total → Perceived Self-Esteem: ß = -.03 • State Self-Esteem Performance → Perceived Self-Esteem: ß = -.06 • State Self-Esteem Social → Perceived Self-Esteem: ß …
Perceived Self-Esteem	Primi, Fioravanti, Casale, & Donati (2021)	Cross-sectional (survey)	Italy: 1,134 (50%)	M = 20.70, SD = 3.50, 14-33	• Bergen Facebook Addiction Scale (Soraci et al., 2020) • Rosenberg Self-Esteem Scale (Prezza, Trombaccia, & Armento, 1997)	Problematic Facebook Use → Perceived Self-Esteem: r = -.18*
Perceived Self-Esteem	Przepiórka et al. (2021)	Cross-sectional (survey)	Australia, Cyprus, Greece, Hong Kong, Lithuania, New Zealand, Peru, Poland, Russia, Spain, Turkey, United Kingdom, Ukraine, and United States: 4,495 (72%)	M = 22.96, SD = 5.46	• Facebook Intrusion Questionnaire (Elphinston & Noller, 2011) • Rosenberg Self-Esteem Scale (Rosenberg, 1965)	Facebook Intrusion → Perceived Self-Esteem: r = -.09***
Perceived Self-Esteem	S. Lee (2020)	Cross-sectional (survey)	Korea (South Korea): 1,332 (50.8%)	20+	• Upward comparison (Yang, Kim, & Seo, 2014) • Rosenberg Self-Esteem Scale (Rosenberg, 1965)	Upward Comparison → Perceived Self-Esteem: ß = -.546**
Perceived Self-Esteem	S. Y. Lee (2014)	Cross-sectional (survey)	USA: 199 (38%)	M = 19.9, 18-23	• Frequency of social comparison on Facebook (Buunk, Zurriaga, Peiro, Nauta, & Gosalvez, 2005) • Frequency of having a negative feeling from comparison on Facebook (Buunk, Zurriaga, Peiro, Nauta, & Gosalvez, 2005) • Rosenberg Self-Esteem Scale (Rosenberg, 1989)	• Frequency of social comparison on Facebook → Perceived Self-Esteem: r = -.29** • Frequency of having a negative feeling from comparison on Facebook → Perceived Self-Esteem: r = -.52**
Perceived Self-Esteem	S. Ye, Ho, & Zerbe (2021)	Cross-sectional (survey)	Japan: 155 (53.5%)	M = 21.0, SD = 1.59	• Media usage on computers and smartphones (Bardi & Brady, 2010; S. Y. Ye, 2019) • Rosenberg Self-Esteem Scale (Mimura & Griffiths, 2007)	• Facebook access time via PC → Perceived Self-Esteem: r = -.03 • Facebook access time via smartphone → Perceived Self-Esteem: r = -.05 • Frequency of Facebook posting → Perceived Self-Esteem: r = .12
Perceived Self-Esteem	Schmuck, Karsay, Matthes, & Stevic (2019)	Longitudinal (panel)	Germany: 461 (53%)	M = 48.65, SD = 13.02, 16-65 (T2)	• Facebook use information • Rosenberg Self-Esteem Scale (Collani & Herzberg, 2003)	• Mobile Facebook Use (T1) → Perceived Self-Esteem (T1): r = -.04 • Mobile Facebook Use (T1) → Perceived Self-Esteem (T2): r = -.07 • Mobile Facebook Use (T1) → Perceived Self-Esteem (T2): ß = .00
Perceived Self-Esteem	Sehar et al. (2022)	Cross-sectional (survey)	Pakistan: 200 (65.5%)	M = 21.72, 18-25	• Bergen Facebook Addiction Scale (Andreassen, Torsheim, Brunborg, & Pallesen, 2012) • Rosenberg Self-Esteem Scale (Rosenberg, 1979)	Facebook Addiction → Perceived Self-Esteem: r = .934**
Perceived Self-Esteem	Seran, Lerik, Wijaya, & Adu (2020)	Cross-sectional (survey)	Indonesia: 409	13-22	• Bergen Facebook Addiction Scale (Andreassen, Torsheim, Brunborg, & Pallesen, 2012) • Rosenberg Self-Esteem Scale (Rosenberg, 1965)	Facebook Addiction → Perceived Self-Esteem: r = -.242**
Perceived Self-Esteem	Skues, Williams, & Wise (2012)	Cross-sectional (survey)	Australia: 393 (76.3%)	M = 20.59, SD = 5.17	• Facebook Questionnaire (Ross et al., 2009) • Rosenberg Self-Esteem Scale (Rosenberg, 1965)	• Time spent on Facebook per Day → Perceived Self-Esteem: r = -.10 • Number of Logins → Perceived Self-Esteem: r = -.07 • Number of Facebook friends → Perceived Self-Esteem: r = .04
Perceived Self-Esteem	Soraci et al. (2020)	Cross-sectional (survey)	Italy: 217 (64%)	M = 32.14, SD = 10.99, 18-68	• Bergen Facebook Addiction Scale (Monacis, de Palo, Griffiths, & Sinatra, 2017) • Rosenberg Self-Esteem Scale (Prezza, Trombaccia, & Armento, 1997)	Facebook Addiction → Perceived Self-Esteem: r = .23
Perceived Self-Esteem	Stănculescu & Griffiths (2021)	Cross-sectional (survey)	Romania: 530 (51.5%)	M = 21.30, SD = 2.10, 19-23	• Bergen Facebook Addiction Scale (Andreassen, Torsheim, Brunborg, & Pallesen, 2012) • Rosenberg Self-Esteem Scale (Rosenberg, 1965)	Facebook Addiction → Perceived Self-Esteem: r = -.24**
Perceived Self-Esteem	Stieger (2019)	Cross-sectional (survey)	Austria • Survey 1: 2,121 (56.1%) • Survey 2: 1,232 (58.7%)	• Survey 1: M = 41.4, SD = 17.0, 18-89 • Survey 2: M = 34.5, SD = 14.5, 18-88	• Facebook use information • Rosenberg Self-Esteem Scale (Collani & Herzberg, 2003)	• Number of Facebook friends → Perceived Self-Esteem: ß = 0.05 • Hours on Facebook on average per week for private purposes → Perceived Self-Esteem: ß = -.14*
Perceived Self-Esteem	T. Smith & Short (2022)	Cross-sectional (survey)	Trinidad and Tobago: 313 (62.11%)	M = 26.15, SD = 7.61, 18-64	• Bergen Facebook Addiction Scale (Andreassen, Torsheim, Brunborg, & Pallesen, 2012) • Rosenberg Self-Esteem Scale (Rosenberg, 1965)	Facebook Addiction → Perceived Self-Esteem: r = -.162*
Perceived Self-Esteem	Tazghini & Siedlecki (2013)	Cross-sectional (survey)	USA: 200 (61.5%)	M = 20.91, 17-29	• Facebook use information • Facebook Intensity Scale (Ellison, Steinfield, & Lampe, 2007) • Rosenberg Self-Esteem Scale (Rosenberg, 1965)	• Connectedness to Facebook → Perceived Self-Esteem: r = -.22** • Post activities, feelings, photos → Perceived Self-Esteem: r = -.01 • Networking → Perceived Self-Esteem: r = -.11 • Negative activities → Perceived Self-Esteem: r = -.43** • Praise → Perceived Self-Esteem: r = -.11 • Express free → Perceived Self-Esteem: r = -.02 • Easier communication on Facebook → Perceived Self-Esteem: r = -.17…
Perceived Self-Esteem	Tobin & Graham (2020)	Cross-sectional (survey)	Australia: 283 (84%)	M = 27.79, SD = 12.07, 18-71	• Bergen Facebook Addiction Scale (Andreassen, Torsheim, Brunborg, & Pallesen, 2012) • Rosenberg Self-Esteem Scale (Rosenberg, 1965)	Problematic Facebook Use → Perceived Self-Esteem: r = -.16**
Perceived Self-Esteem	Triệu, Ellison, Schoenebeck, & Brewer (2021)	Experimental (quasi)	USA: 41 (48.8%)	26-75	• Social media engagement as a combination of viewing and clicking behaviors (Burke, Cheng, & de Gant, 2020; Reer, Tang, & Quandt, 2019; Rosenthal-von der Pütten et al., 2019; Vogel, Rose, Okdie, Eckles, & Franz, 2015) • Rosenberg Self-Esteem Scale (Rosenberg, 1965)	Through eye-tracking and click data, this study found that individuals who click a lot and have more social content in their feeds have lower self-esteem than individuals who click little.
Perceived Self-Esteem	Türkmen, Kavaklı, & Ak (2022)	Cross-sectional (survey)	Türkiye: 409 (81.9%)	M = 24.06, SD = 6.22, 18-47	• Facebook information use • Rosenberg Self-Esteem Scale (Çuhadaroğlu, 1986)	Daily access to Facebook → Perceived Self-Esteem: r = -.045
Perceived Self-Esteem	Uram & Skalski (2022)	Cross-sectional (survey)	Poland: 309 (59%)	M = 25.11, SD = 5.86, 18-70	• Bergen Facebook Addiction Scale (Charzyńska & Góźdź, 2014) • Rosenberg Self-Esteem Scale (Łaguna, Lachowicz-Tabaczek, & Dzwonkowska, 2007)	Facebook Addiction → Perceived Self-Esteem: r = -.20***
Perceived Self-Esteem	Uttravanich & Blauw (2018)	Cross-sectional (survey)	Thailand: 171 (100%)	M = 28, 20-74	• Facebook Intensity Scale (Ellison, Steinfield, & Lampe, 2007) • Rosenberg Self-Esteem Scale (Rosenberg, 1965)	Facebook Use → Perceived Self-Esteem: ß = .089
Perceived Self-Esteem	Vogel, Rose, Okdie, Eckles, & Franz (2015)	Experimental (RCT)	USA: 120 (76.7%)	M = 18.93, SD = 3.94	• Frequency of Facebook use (Rouis, Limayem, & Salehi-Sangari, 2011) • Psychological involvement in Facebook (Andreassen, Torsheim, Brunborg, & Pallesen, 2012) • Iowa-Netherlands Comparison Orientation Measure (Gibbons & Buunk, 1999) • State Self-Esteem Scale (Heatherton & Polivy, 1991)	Participants with high social comparison had lower self-esteem than participants with low social comparison (β = -.28, t = -3.22, p < .01). In the Facebook experimental condition, participants with high social comparison had lower self-esteem than participants with low social comparison in the Facebook experimental condition (β = -.57, t = -3.55, p < .01). There was no significant relationship be…
Perceived Self-Esteem	Vogel, Rose, Roberts, & Eckles (2014)	Multimethod Research • Cross-sectional (survey, study 1) • Experimental (RCT, study 2)	USA • Study 1, Survey: 145 (73.1%) • Study 2, Experiment: 128 (73.4%)	• Study 1, Survey: M = 19.64, SD = 2.87 • Study 2, Experiment: M = 19.08, SD = 1.63	• Frequency of Facebook use (Rouis, Limayem, & Salehi-Sangari, 2011) • Rosenberg Self-Esteem Scale (Rosenberg, 1965) • State Self-Esteem Scale (Heatherton & Polivy, 1991)	• Study 1: Frequent Facebook use→ Perceived Self-Esteem: r = -.20* • Study 1: Frequent Facebook use → Perceived Self-Esteem: b = -.24, t = -2.45, p < .02 • Study 1: Upward comparison → Perceived Self-Esteem: r = -.35** • Study 1: Upward comparison → Perceived Self-Esteem: b = -.22, t = -2.32, p = .02 • Study 1: Downward comparison → Perceived Self-Esteem: r = -.30** • Study 1: Downward comparison…
Perceived Self-Esteem	W. Chen & Lee (2013)	Cross-sectional (survey)	USA: 513	N/A	• Facebook use information • Rosenberg Self-Esteem Scale (Rosenberg, Schooler, Schoenbach, & Rosenberg, 1995)	• Facebook Interaction → Perceived Self-Esteem: r = -.104* • Facebook Interaction → Perceived Self-Esteem: b = -.046, s.e. = .036, t =-1.284, p = .199
Perceived Self-Esteem	Whitman & Gottdiener (2016)	Cross-sectional (survey)	USA: 446 (73.1%)	18+	• Facebook Intensity Scale (Ellison, Steinfield, & Lampe, 2007) • Social Self-Esteem Inventory (Lawson, Marshall, & McGrath, 1979)	Facebook Intensity → Social Self-Esteem: r = .18*
Perceived Life Satisfaction	Adnan & Mavi (2015)	Cross-sectional (survey)	Malaysia: 798 (56.7%)	M = 21.37, SD = 1.845, 18-25	• Facebook use information • Facebook motivation (Flanagin, 2005; Joinson, 2008; Lampe, Ellison, & Steinfield, 2006; Nyland, Marvez, & Beck, 2007; Rubin, 2002) • Satisfaction with Life Scale (Diener, Emmons, Larsen, & Griffin, 1985)	• Number of Facebook friends → Perceived Life Satisfaction: ß = .069 • Amount of time spent → Perceived Life Satisfaction: ß = .126 • Communication → Perceived Life Satisfaction: ß = .065 • Entertainment → Perceived Life Satisfaction: ß = .040 • Social investigation → Perceived Life Satisfaction: ß = .131 • Social attention → Perceived Life Satisfaction: ß = .0168* • Information → Perceived Life …
Perceived Life Satisfaction	Akın & Akın (2015)	Cross-sectional (survey)	Türkiye: 370 (53.2%)	M = 20.20, SD = 1.00, 18 - 29	• Bergen Facebook Addiction Scale (Akın et al., 2013) • Satisfaction with Life Scale (Durak, Senol-Durak, & Gencoz, 2010)	Facebook Addiction → Perceived Life Satisfaction: r = -.39**
Perceived Life Satisfaction	Basilisco & Cha (2015)	Cross-sectional (survey)	Philippines: 243 (56.4%)	N/A	• Motivation and social network site use (Ridings & Gefen, 2006; Y. Kim, Sohn, & Choi, 2011) • Impact of Facebook usage on life satisfaction and social capital (Diener, Emmons, Larsen, & Griffin, 1985; Ellison, Steinfield, & Lampe, 2011; Kahneman & Krueger, 2006; Valenzuela, Park, & Kee, 2009)	Facebook Use → Perceived Life Satisfaction: ß = .55***
Perceived Life Satisfaction	Biolcati, Mancini, Pupi, & Mugheddu (2018)	Cross-sectional (survey)	Italy: 755 (80.3%)	M = 25.17, SD = 4.18, 18-40	• Bergen Facebook Addiction Scale (Andreassen, Torsheim, Brunborg, & Pallesen, 2012) • Satisfaction with Life Scale (Diener, Emmons, Larsen, & Griffin, 1985)	Facebook Addiction → Perceived Life Satisfaction: r = -.242**
Perceived Life Satisfaction	Błachnio & Przepiórka (2018)	Cross-sectional (survey)	Poland: 360 (64%)	M = 22.22, SD = 6.84, 16-53	• Facebook Intrusion Questionnaire (Elphinston & Noller, 2011) • Satisfaction with Life Scale (Juczyński, 2001)	Facebook Intrusion → Perceived Life Satisfaction: r = .01
Perceived Life Satisfaction	Błachnio & Przepiórka (2019)	Cross-sectional (survey)	Poland: 597 (67.5%)	M = 21.22, SD = 6.52, 16-78	• Facebook Intrusion Questionnaire (Elphinston & Noller, 2011) • Satisfaction with Life Scale (Diener, Emmons, Larsen, & Griffin, 1985)	Facebook Intrusion → Perceived Life Satisfaction: r = -.02
Perceived Life Satisfaction	Błachnio, Przepiórka, & Pantic (2016)	Cross-sectional (survey)	Poland: 381 (62.8%)	M = 20.73, SD = 4.49, 12-58	• Bergen Facebook Addiction Scale (Andreassen, Torsheim, Brunborg, & Pallesen, 2012) • Facebook Intensity Scale (Ellison, Steinfield, & Lampe, 2007) • Satisfaction with Life Scale (Diener, Emmons, Larsen, & Griffin, 1985)	• Facebook Addiction → Perceived Life Satisfaction: r = .03 • Facebook Intensity → Perceived Life Satisfaction: r = -.12*
Perceived Life Satisfaction	Błachnio, Przepiórka, Benvenuti, Mazzoni, & Seidman (2019)	Cross-sectional (survey)	• Italy: 317 (67%) • USA: 238 (73%)	• Italy: M = 24.66, SD = 6.52, 18-59 • USA: M = 23.65, SD = 10.96, 17-67	• Facebook Intrusion Questionnaire (Elphinston & Noller, 2011) • Satisfaction with Life Scale (Diener, Emmons, Larsen, & Griffin, 1985)	• Facebook Intrusion (Italy) → Perceived Life Satisfaction: r = -.011 • Facebook Intrusion (Italy) → Perceived Life Satisfaction: ß = .15*** • Facebook Intrusion (USA) → Perceived Life Satisfaction: r = -.170*
Perceived Life Satisfaction	Brailovskaia & Margraf (2016)	Cross-sectional (survey)	Germany • Facebook User Group: 790 (71.1%) • Non-Facebook User Group: 155 (63.9%)	• Facebook User Group: M = 23.42, SD = 5.02, 17-58 • Non-Facebook User Group: M = 25.28, SD = 6.35, 17-52	• Facebook use information • Satisfaction with Life Scale (Diener, Emmons, Larsen, & Griffin, 1985)	Facebook users (M = 25.03, SD = 6.19) had significantly higher mean scores for perceived life satisfaction than Facebook non-users (M = 23.61, SD = 6.78) p < 0.05.
Perceived Life Satisfaction	Brailovskaia, Ströse, Schillack, & Margraf (2020)	Longitudinal (randomized experiment)	Germany: 286 • Experimental Group: 140 (80.7%) • Control Group: 146 (74.7%)	• Experimental Group: M = 24.15, SD = 5.06, 18-51 • Control Group: M = 25.39, SD = 6.69, 18-59	• Bergen Facebook Addiction Scale (Brailovskaia & Margraf, 2017) • Facebook Intensity Scale (Brailovskaia, Rohmann, Bierhoff, & Margraf, 2018) • Satisfaction with Life Scale (Glaesmer, Grande, Braehler, & Roth, 2011)	Reducing the amount of time spent on Facebook each day led to an improvement in perceived life satisfaction. ANOVA analysis revealed a significant main effect for perceived life satisfaction (F (3,488) = 3.482, p = .011, η2p = .012) and a significant interaction effect (F (3,488) = 3.331, p = .014, η2p = .012). Within T1 and T5, the perceived life satisfaction of the experimental group increased …
Perceived Life Satisfaction	Castillo de Mesa, Gómez-Jacinto, López Peláez, & Erro-Garcés (2020)	Cross-sectional (survey)	Spain: 126	M = 21.6, 21-23	• Digital skills on Facebook (Ellison, Vitak, Gray, & Lampe, 2014; Hargittai & Hsieh, 2010; Jenkins-Guarnieri, Wright, & Johnson, 2013; Lampe, Vitak, Gray, & Ellison, 2012) • Bonding and bridging social capital (Ellison, Steinfield, & Lampe, 2007) • Satisfaction with Life Scale (Diener, Suh, & Oishi, 1997; Pavot & Diener, 1993)	• Digital skills on Facebook → Perceived Life Satisfaction: r = .09 • Digital skills on Facebook → Perceived Life Satisfaction: ß = .110 • Strategic digital skills on Facebook → Perceived Life Satisfaction: r = .129 • Strategic digital skills on Facebook → Perceived Life Satisfaction: ß = .189 • Information search on Facebook → Perceived Life Satisfaction: r = -.009 • Information search on Facebo…
Perceived Life Satisfaction	Choi (2022)	Cross-sectional (survey)	Korea (South Korea): 360 (52.5%)	N/A	• Passive and active use of Facebook (Gerson, Plagnol, & Corr, 2017) • Satisfaction with Life Scale (Diener, Emmons, Larsen, & Griffin, 1985)	• Active Facebook use → Perceived Life Satisfaction: r = .15** • Passive Facebook use → Perceived Life Satisfaction: r = .01
Perceived Life Satisfaction	Cudo, Wojtasiński, Tużnik, Griffiths, & Zabielska-Mendyk (2020)	Cross-sectional (survey)	Poland: 673 (58.1%)	M = 21.25, SD = 2.67, 17-38	• Facebook use information • Facebook Intrusion Questionnaire (Błachnio, Przepiórka, Benvenuti, et al., 2016) • Satisfaction with Life Scale (Juczyński, 2001)	• Problematic Facebook Use → Perceived Life Satisfaction: r = .01 • Facebook number of hours per week → Perceived Life Satisfaction: r = .08*
Perceived Life Satisfaction	Dempsey, O’Brien, Tiamiyu, & Elhai (2019)	Cross-sectional (survey)	USA: 291 (57.6%)	M = 20.03, SD = 3.06	• Facebook use information • Bergen Facebook Addiction Scale (Andreassen, Torsheim, Brunborg, & Pallesen, 2012) • Satisfaction with Life Scale (Diener, Emmons, Larsen, & Griffin, 1985)	• Problematic Facebook Use → Perceived Life Satisfaction: r = -.07 • Frequency of Facebook Use → Perceived Life Satisfaction: r = .02
Perceived Life Satisfaction	Frison & Eggermont (2016b)	Longitudinal (panel)	Belgium: 1,235 (48% at T1)	M = 14.76, SD = 1.41, 12-19 (T1)	• Facebook use information • Facebook Social Comparison Scale (S. Y. Lee, 2014) • Satisfaction with Life Scale (Diener, Emmons, Larsen, & Griffin, 1985)	• Passive Facebook use (T1) → Perceived Life Satisfaction (T1): r = -.08** • Passive Facebook use (T1) → Perceived Life Satisfaction (T2): r = not significant • Negative comparison on Facebook (T1) → Perceived Life Satisfaction (T1): r = -.42** • Negative comparison on Facebook (T2) → Perceived Life Satisfaction (T2): r = -.39** • Negative comparison on Facebook (T1) → Perceived Life Satisfaction…
Perceived Life Satisfaction	Gerson, Plagnol, & Corr (2016)	Cross-sectional (survey)	United Kingdom: 337 (59.6%)	M = 36.5, SD = 11.3, 18-70	• Facebook Intensity Scale (Ellison, Steinfield, & Lampe, 2007) • Facebook social comparison (Feinstein et al., 2013) • Satisfaction with Life Scale (Diener, Emmons, Larsen, & Griffin, 1985)	• Facebook Intensity → Perceived Life Satisfaction: ß = 1.37** • Facebook social comparison → Perceived Life Satisfaction: ß = -.22***
Perceived Life Satisfaction	Giagkou, Hussain, & Pontes (2018)	Cross-sectional (survey)	United Kingdom, USA, Greece and others: 196 (77.6%)	M = 31.16, SD = 8.75, 18-63	• Passive Following Questionnaire (Koroleva, Krasnova, Veltri, & Günther, 2011) • Satisfaction with Life Scale (Diener, Emmons, Larsen, & Griffin, 1985)	• Passive Following on Facebook → Perceived Life Satisfaction: r = -.05 • Passive Following on Facebook → Perceived Life Satisfaction: ß = .027
Perceived Life Satisfaction	Goljović (2017)	Cross-sectional (survey)	Serbia: 372 (88.4%)	M = 24.38, SD = 5.03, 18-40	• Psycho-Social Aspects of Facebook Use Questionnaire (Bodroža & Jovanović, 2016) • Satisfaction with Life Scale (Diener, Emmons, Larsen, & Griffin, 1985)	• Facebook Addiction → Perceived Life Satisfaction: r = -.120 • Compensatory Facebook Use → Perceived Life Satisfaction: r = -.260***
Perceived Life Satisfaction	Grieve, Indian, Witteveen, Tolan, & Marrington (2013)	Cross-sectional (survey)	Australia: 274 (84.7%)	M = 25.87, SD = 9.90	• Social Connectedness Scale-Revised (R. M. Lee, Draper, & Lee, 2001) • Satisfaction with Life Scale (Diener, Emmons, Larsen, & Griffin, 1985)	• Facebook social connectedness → Perceived Life Satisfaction: r = .30*** • Facebook social connectednes 13-item subscale → Perceived Life Satisfaction: r = .26***
Perceived Life Satisfaction	Hu, Kim, Siwek, & Wilder (2017)	Cross-sectional (survey)	USA: 342 (71%)	M = 19.8, SD = 2.2	• Facebook Intensity Scale (Ellison, Steinfield, & Lampe, 2007) • Satisfaction with Life Scale (Diener, Emmons, Larsen, & Griffin, 1985)	Facebook Intensity → Perceived Life Satisfaction: r = .120*
Perceived Life Satisfaction	Kang, Chung, Mora, & Chung (2013)	Cross-sectional (survey)	USA: 366 (53.5%)	M = 15.9, SD = 1.2, 13-19	• Social Comparison Scale (Van der Zee, Buunk, Sanderman, Botke, & van den Bergh, 2000) • Level of life satisfaction (Valkenburg, Peter, & Schouten, 2006)	• Facebook use - frequency → Perceived Life Satisfaction: r = .06 • Facebook use - frequency → Perceived Life Satisfaction: ß = .04 • Facebook use - minutes → Perceived Life Satisfaction: r = -.07 • Facebook use - minutes → Perceived Life Satisfaction: ß = -.10 • Facebook use - years → Perceived Life Satisfaction: r = .00 • Facebook use - years → Perceived Life Satisfaction: ß = .01 • Facebook us…
Perceived Life Satisfaction	Kross et al. (2013)	Longitudinal (panel)	USA: 82 (64.6%)	M = 19.52, SD = 2.17	• Facebook use information • Satisfaction with Life Scale (Diener, Emmons, Larsen, & Griffin, 1985)	• Facebook Use → Perceived Pre Life Satisfaction: r = -.05 • Facebook Use → Perceived Post Life Satisfaction: r = -.18 • The more participants used Facebook, the more their perceived life satisfaction decreased over time (B = -.012, ß = -.124, t(73) = -2.39, p = .2)
Perceived Life Satisfaction	Locatelli, Kluwe, & Bryant (2012)	Cross-sectional (survey)	USA: 251 (72%)	M = 18.72, SD = 1.12, 18-27	• Facebook use information • Facebook Questionnaire (Ross et al., 2009) • Satisfaction with Life Scale (Diener, Emmons, Larsen, & Griffin, 1985)	• Time has had Facebook Account → Perceived Life Satisfaction: r = -.05 • Time per day on Facebook → Perceived Life Satisfaction: r = -.01 • Number of Facebook friends → Perceived Life Satisfaction: r = .01 • Status update frequency → Perceived Life Satisfaction: r = .06 • Negative posts → Perceived Life Satisfaction: r = -.28 • Positive posts → Perceived Life Satisfaction: r = -.01 • Negative po…
Perceived Life Satisfaction	Lönnqvist & große Deters (2016)	Cross-sectional (survey)	• USA (Study 1, Survey 1): 153 (61%) • Germany (Study 2, Survey 2): 187 (79%)	• Study 1, Survey 1: M = 20.2, SD = 3.2 (Study 1) • Study 2, Survey 2: M = 23.5, SD = 3.5 (Study 2)	• Facebook use information • Subjective Happiness Scale (Lyubomirsky & Lepper, 1999; Swami et al., 2009) • Satisfaction with Life Scale (Diener, Emmons, Larsen, & Griffin, 1985; Schumacher, 2003)	• Number of Facebook friends (USA) → Perceived Life Satisfaction: r = .29* • Number of Facebook friends (USA) → Perceived Life Satisfaction: ß = .14 • Number of Facebook friends (Germany) → Perceived Life Satisfaction: r = .15* (self-rating) • Number of Facebook friends (Germany) → Perceived Life Satisfaction: r = .15* (informant-rating) • Number of Facebook friends (Germany) → Perceived Life Sat…
Perceived Life Satisfaction	Manago, Taylor, & Greenfield (2012)	Cross-sectional (survey)	USA: 88 (76.1%)	M = 20.64, 18-28	• Facebook use information • Student’s Life Satisfaction Scale (Huebner, 1991)	• Network size → Perceived Life Satisfaction: r = .29* • Network size → Perceived Life Satisfaction: ß = .296* • Public communication → Perceived Life Satisfaction: r = -.13 • Public communication → Perceived Life Satisfaction: ß = -.276 • Private communication → Perceived Life Satisfaction: r = -.12 • Private communication → Perceived Life Satisfaction: ß = .165
Perceived Life Satisfaction	Masciantonio, Bourguignon, Bouchat, Balty, & Rimé (2021)	Cross-sectional (survey)	Francophones from France, Belgium, Switzerland or other nationality: 793 (77.3%)	M = 33.75, SD = 14.70, 18-77	• Passive and active use of Facebook (Gerson, Plagnol, & Corr, 2017) • Online Social Support Scale (Nick et al., 2018) • Upward social comparison (Brunot & Juhel, 2012) • Satisfaction with Life Scale (Diener, Emmons, Larsen, & Griffin, 1985)	• Actively using Facebook → Perceived Life Satisfaction: ß = -.01 • Passively using Facebook → Perceived Life Satisfaction: ß = .07 • Social support → Perceived Life Satisfaction: ß = .19* • Upward social comparison → Perceived Life Satisfaction: ß = -.37*
Perceived Life Satisfaction	Nabi, Prestin, & So (2013)	Cross-sectional (survey)	USA: 401 (78%)	M = 19.90, SD = 1.51	• Facebook use information • Satisfaction with Life Scale (Diener, Emmons, Larsen, & Griffin, 1985)	Number of Facebook friends → Perceived Life Satisfaction: r = .20***
Perceived Life Satisfaction	Rae & Lonborg (2015)	Cross-sectional (survey)	USA: 119 (73.6%)	18-25	• Facebook Intensity Scale (Ellison, Steinfield, & Lampe, 2007) • Motivations for Facebook use (Bonds-Raacke & Raacke, 2010; Raacke & Bonds-Raacke, 2008) • Mental Health Inventory (Veit & Ware, 1983)	No statistically significant effects of Facebook usage types and perceived life satisfaction were found.
Perceived Life Satisfaction	S. Lee (2020)	Cross-sectional (survey)	Korea (South Korea): 1,332 (50.8%)	20+	• Upward comparison (Yang, Kim, & Seo, 2014) • Life satisfaction (Cho, Jun, & Choi, 2014)	Upward Comparison → Perceived Life Satisfaction: ß = .147**
Perceived Life Satisfaction	S. S. Wang (2013)	Cross-sectional (survey)	China (Taiwan): 523 (56.4%)	N/A	• Facebook check-in intensity (Ellison, Steinfield, & Lampe, 2007) • Blogging motives for helping/informing others (Hollenbaugh, 2011) • Satisfaction with Life Scale (Diener, Emmons, Larsen, & Griffin, 1985)	• Facebook check-in intensity → Perceived Life Satisfaction: r = .51* • Sharing → Perceived Life Satisfaction: r = .20* • Sharing → Perceived Life Satisfaction: ß = .17*
Perceived Life Satisfaction	S. Y. Park & Baek (2018)	Cross-sectional (survey)	Korea: 331 (53%)	M = 32.05, SD = 12.74	• Facebook use information • Iowa-Netherlands Comparison Orientation Measure (Gibbons & Buunk, 1999) • Satisfaction with Life Scale (Diener, Emmons, Larsen, & Griffin, 1985)	• Ability-based social comparison → Perceived Life Satisfaction: r = -.07 • Ability-based social comparison → Perceived Life Satisfaction: ß = .01 • Opinion-based social comparison → Perceived Life Satisfaction: r = .09 • Opinion-based social comparison → Perceived Life Satisfaction: ß = .08
Perceived Life Satisfaction	Satici & Uysal (2015)	Cross-sectional (survey)	Türkiye: 311 (42%)	M = 20.86, SD = 1.61, 18-32	• Bergen Facebook Addiction Scale (Akın et al., 2013) • Satisfaction with Life Scale (Durak, Senol-Durak, & Gencoz, 2010)	Problematic Facebook Use → Perceived Life Satisfaction: r = -.324**
Perceived Life Satisfaction	Satici (2019)	Cross-sectional (survey)	Türkiye: 280 (57.5%)	M = 21.04, SD = 1.43, 17-25	• Bergen Facebook Addiction Scale (Akın et al., 2013) • Satisfaction with Life Scale (Durak, Senol-Durak, & Gencoz, 2010)	• Facebook Addiction (Parcel 1) → Perceived Life Satisfaction: r = -.16** • Facebook Addiction (Parcel 2) → Perceived Life Satisfaction: r = -.19** • Facebook Addiction (Parcel 3) → Perceived Life Satisfaction: r = -.21**
Perceived Life Satisfaction	Schmuck, Karsay, Matthes, & Stevic (2019)	Longitudinal (panel)	Germany: 461 (53%)	M = 48.65, SD = 13.02, 16-65 (T2)	• Facebook use information • Satisfaction with Life Scale (Diener, Emmons, Larsen, & Griffin, 1985)	• Mobile Facebook Use (T1) → Perceived Life Satisfaction (T1): r = -.02 • Mobile Facebook Use (T1) → Perceived Life Satisfaction (T2): r = -.03 • Mobile Facebook Use (T1) → Perceived Life Satisfaction (T2): ß = .02
Perceived Life Satisfaction	Shakya & Christakis (2017)	Longitudinal (panel)	USA: 224 (T1-T2-T3) • T1: 1,545 (58%) • T2: 2,466 (56%) • T3: 2,719 (54%)	• T1: M = 48.40, SD = 14.70 • T2: M = 48.60, SD = 13.90 • T3: M = 48.70, SD = 14.80	• Facebook use information • Life satisfaction (Reference not cited)	Facebook use was associated with lower perceived life satisfaction. More Facebook Like clicks and Facebook link clicks in wave t were associated with lower perceived life satisfaction in wave t+1.
Perceived Life Satisfaction	Srivastava (2015)	Cross-sectional (survey)	India: 150 (50%)	16-30	• Facebook Intensity Scale (Ellison, Steinfield, & Lampe, 2007) • Satisfaction with Life Scale (Diener, Emmons, Larsen, & Griffin, 1985)	• Facebook Use → Perceived Life Satisfaction (Age: 16-20): r = .08 • Facebook Use → Perceived Life Satisfaction (Age: 21-25): r = .51 • Facebook Use → Perceived Life Satisfaction (Age: 26-30): r = .49* • Number of Facebook friends → Perceived Life Satisfaction (Age: 16-20): r = .16 • Number of Facebook friends → Perceived Life Satisfaction (Age: 21-25): r = .19 • Number of Facebook friends → Perc…
Perceived Life Satisfaction	Stieger (2019)	Cross-sectional (survey)	Austria • Survey 1: 2,121 (56.1%) • Survey 2: 1,232 (58.7%)	• Survey 1: M = 41.4, SD = 17.0, 18-89 • Survey 2: M = 34.5, SD = 14.5, 18-88	• Facebook use information • Satisfaction with Life Scale (Glaesmer, Grande, Braehler, & Roth, 2011)	Neither in study 1 nor in study 2 were Facebook users more satisfied with their lives than non-Facebook users. Neither in Study 1 nor in Study 2 was there a significant relationship between the perceived life satisfaction of Facebook users with more Facebook friends and their life satisfaction. Time spent on Facebook was negatively correlated with perceived life satisfaction in Study 1 (r = -.133…
Perceived Life Satisfaction	Tromholt (2016)	Longitudinal (randomized experiment)	Denmark: 1,095 (86%) • Experimental Group: 516 • Control Group: 372	M = 34, SD = 8.74	• Facebook information use • Facebook Intensity Scale (Ellison, Steinfield, & Lampe, 2007) • Active und passive Facebook use (Steers, Wickham, & Acitelli, 2014; Tandoc Jr., Ferrucci, & Duffy, 2015)	Individuals' perceived life satisfaction increased when they did not use Facebook for one week (t(888) = 4.03, p < .001). For "light" Facebook users, the one-week break had no effect on perceived life satisfaction (t(152) = 0.74, p = .46). In contrast, "moderate" Facebook users showed some effect (t(462) = 3.18, p = .002). The largest effect was found for "heavy" Facebook users (t(265) = 4.54, p …
Perceived Life Satisfaction	Uram & Skalski (2022)	Cross-sectional (survey)	Poland: 309 (59%)	M = 25.11, SD = 5.86, 18-70	• Bergen Facebook Addiction Scale (Charzyńska & Góźdź, 2014) • Satisfaction with Life Scale (Juczyński, 2009)	Facebook Addiction → Perceived Life Satisfaction: r = -.06
Perceived Life Satisfaction	Valenzuela, Park, & Kee (2009)	Cross-sectional (survey)	USA: 2,603 (66.3%)	M = 20.88, SD = 2.43	• Facebook Intensity Scale (Ellison, Steinfield, & Lampe, 2007) • Satisfaction with Life Scale (Diener, Emmons, Larsen, & Griffin, 1985)	Facebook Intensity → Perceived Life Satisfaction: B = .15, SE = .02, t = 7.56, p < .001
Perceived Life Satisfaction	Vigil & Wu (2015)	Cross-sectional (survey)	USA • Survey 1: 428 (75%) • Survey 2: 239 (72%)	N/A	Survey examining the impact of Facebook activity on life satisfaction	• Survey 1: Number of Facebook friends (no frequent contact) → Perceived Life Satisfaction: r = .136*** • Survey 2: Number of Facebook friends (no frequent contact) → Perceived Life Satisfaction: r = .216*** • Survey 1: Number of Facebook friends (regular contact) → Perceived Life Satisfaction: r = .066 • Survey 2: Number of Facebook friends (regular contact) → Perceived Life Satisfaction: r = .0…
Perceived Life Satisfaction	Wenninger, Krasnova, & Buxmann (2014)	Longitudinal (time-series)	Germany: 80 (62.5%)	M = 14.9, SD = 0.7, 13-16	• Facebook use information • Satisfaction with Life Scale (Diener, Emmons, Larsen, & Griffin, 1985)	• Number of Facebook friends → Perceived Life Satisfaction (Step 1 of hierarchical multiple regression model): ß = -.09 • Number of Facebook friends → Perceived Life Satisfaction (Step 2): ß = -.16 • Posting → Perceived Life Satisfaction (Step 2): ß = .25* • Commenting → Perceived Life Satisfaction (Step 2): ß = -.03 • Liking → Perceived Life Satisfaction (Step 2): ß = .14 • Chatting → Perceived …
Perceived Life Satisfaction	Y. Chen & Bello (2017)	Cross-sectional (survey)	USA: 382 (51.9%)	M = 20.17, SD = 1.85, 18-30	• Inventory of Socially Supportive Behaviors (Barrera Jr., Sandier, & Ramsay, 1981) • Satisfaction with Life Scale (Diener, Emmons, Larsen, & Griffin, 1985)	• Social support provided on Facebook → Perceived Life Satisfaction: B = .045, p = .450 • Social support received on Facebook → Perceived Life Satisfaction: B = .072, p = .220
Perceived Life Satisfaction	Zhang (2017)	Cross-sectional (survey)	China (Hong Kong): 573 (59.7%)	N/A	• Facebook use information • Frequency of receiving social support (Li, Chen, & Popiel, 2015) • Medical Outcome Study Social Support Scale (Sherbourne & Stewart, 1991) • Satisfaction with Life Scale (Diener, Suh, & Oishi, 1997; Pavot & Diener, 1993)	• Time spent on Facebook → Perceived Life Satisfaction: r = -.04 • Facebook network size → Perceived Life Satisfaction: r = -.03 • Perceived social support → Perceived Life Satisfaction: r = .25*** • Enacted social support on Facebook → Perceived Life Satisfaction: r = .14*** • Regression analyses revealed no significant relationship between time spent on Facebook and perceived life satisfaction …
Perceived Insomnia	Atroszko et al. (2018)	Cross-sectional (survey)	Poland: 1,157 (51.9%)	M = 20.33, SD = 1.68	• Bergen Facebook Addiction Scale (Charzyńska & Góźdź, 2014) • General health, sleep quality, and quality of life (Atroszko, 2015)	• Facebook Addiction → Perceived Sleep Quality: r = -.11** • Facebook Addiction → Perceived Sleep Quality: ß = -.12**
Perceived Insomnia	Błachnio, Przepiórka, & Cudo (2021)	Cross-sectional (survey)	Poland: 1,396 (71%)	M = 21.25, SD = 4.56, 16+	• Facebook Intrusion Questionnaire (Elphinston & Noller, 2011) • The General Health Questionnaire (Makowska & Merecz, 2001)	Facebook Intrusion → Perceived Anxiety/Insomnia: r = .20***
Perceived Insomnia	Brailovskaia, Margraf, Schillack, & Köllner (2019)	Cross-sectional (survey)	Germany • Facebook User Group: 336 (72.6%) • Non-Facebook User Group: 265 (69.4%)	• Facebook User Group: M = 49.61, SD = 9.65, 19-64 • Non-Facebook User Group: M = 53.14, SD = 7.71, 19-64	• Facebook use information • Insomnia Severity Index (Bastien, Vallières, & Morin, 2001)	• Facebook users (M = 15.740, SD = 6.505) had significantly higher mean scores for perceived insomnia than Facebook non-users (M = 14.660, SD = 6.159) p = .040. • In the Facebook user group, there was a significant positive correlation between duration of daily Facebook use and insomnia: r = .298***. • Duration of daily Facebook use added a significant 9% predictive variance for insomnia added.
Perceived Insomnia	Brailovskaia, Rohmann, Bierhoff, Margraf, & Köllner (2019)	Longitudinal (panel)	Germany: 349 (70.2%)	M = 50.13, SD = 9.41, 19-71	• Facebook use information • Bergen Facebook Addiction Scale (Andreassen, Torsheim, Brunborg, & Pallesen, 2012) • Insomnia Severity Index (Bastien, Vallières, & Morin, 2001)	• Facebook Addiction (T1) → Perceived Insomnia (T1): r = .140 • Facebook Addiction (T2) → Perceived Insomnia (T2): r = .125 • Facebook Addiction (T1) → Perceived Insomnia (T2): r = .194** • Facebook Addiction (T2) → Perceived Insomnia (T1): r = .087 • Daily Facebook Use (T1) → Perceived Insomnia (T1): r = .122 • Daily Facebook Use (T2) → Perceived Insomnia (T2): r = .144 • Daily Facebook Use (T1)…
Perceived Insomnia	Hanprathet, Manwong, Khumsri, Yingyeun, & Phanasathit (2015)	Cross-sectional (survey)	Thailand: 872 (63.5%)	M = 16.7, SD = 1.0	• Bergen Facebook Addiction Scale (Phanasathit, Manwong, Hanprathet, Khumsri, & Yingyeun, 2015) • General Health Questionnaire (Nilchaikovit, Sukying, & Silpakit, 1996)	Individuals with Facebook addiction had a high risk of developing insomnia (ORadj = 1.3, 95% CI: 0.9, 1.8). Individuals with severe Facebook addiction had a higher risk of developing insomnia compared to individuals with non-severe Facebook addiction (ORcrude = 1.3, 95% CI; 0.9, 1.9).
Perceived Insomnia	Ho (2021a)	Cross-sectional (survey)	Vietnam: 354 (53.9%)	M = 25.13, SD = 7.23, 15-49	• Bergen Facebook Addiction Scale (Andreassen, Torsheim, Brunborg, & Pallesen, 2012) • Pittsburgh Sleep Quality Index (Buysse, Reynolds, Monk, Berman, & Kupfer, 1989)	• Facebook Addiction → Perceived Poorer Sleep Quality: r = .290** • Facebook Addiction → Perceived Poorer Sleep Quality: ß = .266***
Perceived Insomnia	Ho (2021b)	Cross-sectional (survey)	Vietnam: 354 (59.3%)	M = 25.13, SD = 7.23, 15-49	• Bergen Facebook Addiction Scale (Andreassen, Torsheim, Brunborg, & Pallesen, 2012) • Pittsburgh Sleep Quality Index (Buysse, Reynolds, Monk, Berman, & Kupfer, 1989)	• Facebook Addiction → Perceived Sleep Disturbances: r = .229** • Facebook Addiction → Perceived Sleep Disturbances: ß = .017**
Perceived Insomnia	Ho, Huynh, & Tran-Chi (2021)	Cross-sectional (survey)	Vietnam: 354 (54.2%)	N/A	• Bergen Facebook Addiction Scale (Chương, Minh, & Thảo, 2020) • Pittsburgh Sleep Quality Index (To & Nguyen, 2015)	Problematic Facebook Use → Perceived Poorer Sleep Quality: r = .239**
Perceived Insomnia	Ho, Nguyen, Nguyen, Pham, & Mai (2021)	Cross-sectional (survey)	Vietnam: 211 (59.2%)	M = 20.12, SD = 2.473, 17-25	• Bergen Facebook Addiction Scale (Andreassen, Torsheim, Brunborg, & Pallesen, 2012) • Pittsburgh Sleep Quality Index (Buysse, Reynolds, Monk, Berman, & Kupfer, 1989)	• Facebook Addiction → Perceived Poorer Sleep Quality: r = .268** • Facebook Addiction → Perceived Poorer Sleep Quality: B = .161***
Perceived Insomnia	Hosen et al. (2021)	Cross-sectional (survey)	Bangladesh: 1,186 (35.2%)	M = 20, SD = 2	Survey examining the impact of excessive Facebook use on physical health	• Of individuals who used Facebook for less than an hour per day (n = 201), 18.4% reported experiencing sleep disturbances very often, 9% often, 40.8% sometimes, 24.4% rarely, and 7.5% never. • Of individuals who used Facebook 1-2 hours per day (n = 246), 8.1% reported experiencing sleep disturbances very often, 17.9% often, 53.7% sometimes, 15% rarely, and 5.3% never. • Of individuals who used F…
Perceived Insomnia	Jha et al. (2016)	Cross-sectional (survey)	Nepal: 452 (50.4%)	M = 20.2, SD = 1.2, 17-25	Survey examining the impact of Facebook use on social, psychological, and health outcomes	19% of the participants reported suffering from sleep disorders.
Perceived Insomnia	Koc & Gulyagci (2013)	Cross-sectional (survey)	Türkiye: 447 (22%)	M = 21.64, SD = 1.94, 18-30	• Facebook Addiction Scale (Morahan-Martin & Schumacher, 2000; Young, 1998a) • Motives for Facebook Usage Scale (Mazman Akar, 2009) • General Health Questionnaire (D. P. B. Goldberg & Hillier, 1979; Kılıç, 1996)	• Weekly time commitment on Facebook → Perceived Anxiety/Insomnia: r = -.05 • Academic motives → Perceived Anxiety/Insomnia: r = -.01 • Daily informational motives → Perceived Anxiety/Insomnia: r = .05 • Social motives → Perceived Anxiety/Insomnia: r = .03 • Facebook Addiction → Perceived Anxiety/Insomnia: r = .23**
Perceived Insomnia	Przepiórka & Błachnio (2020)	Cross-sectional (survey)	Poland: 426 (49%)	M = 14.67, SD = 0.98, 12-17	• Facebook Intrusion Questionnaire (Błachnio, Przepiórka, & Pantic, 2015) • Medical Outcomes Study Sleep Scale (Viala-Danten, Martin, Guillemin, & Hays, 2008)	Facebook Intrusion → Perceived Sleep Problems: r = .24***
Perceived Insomnia	Rahman & Zakaria (2021)	Cross-sectional (survey)	Bangladesh: 385 (49.6%)	N/A	Survey examining the impact of Facebook use on physical and mental outcomes	• 200 people agreed that they suffer from perceived insomnia due to nighttime Facebook use, 45 people were neutral, and 140 disagreed. • 82 people agreed to suffer from perceived insomnia due to nightly Facebook use of up to two hours, 30 people were neutral and 62 disagreed. • 118 people agreed to suffer from perceived insomnia due to Facebook use of more than two hours at night, 15 people were …
Perceived Insomnia	T.-J. Wang, Kang, Tsai, Song, & Lien (2021)	Cross-sectional (survey)	China (Taiwan): 277 (60%)	M = 20.81, SD = 1.49, 18-35	• Internet Addiction Test (Young & de Abreu, 2010) • Pittsburgh Sleep Quality Index (Buysse, Reynolds, Monk, Berman, & Kupfer, 1989)	• Facebook Addiction → Perceived Poorer Sleep Quality: r = .143* • Students with Facebook addiction were at higher risk (6% higher) for poorer sleep quality than student without Facebook addiction.
Perceived Insomnia	Wolniczak et al. (2013)	Cross-sectional (survey)	Peru: 418 (77%)	M = 20.1, SD = 2.5	• Facebook Dependence Questionnaire (Echeburúa, 1999) • Pittsburgh Sleep Quality Index (Buysse, Reynolds, Monk, Berman, & Kupfer, 1989)	• Of the 230 participants with poor sleep quality, 205 were dependent on Facebook and 25 were not dependent on Facebook. • A significant relationship was found between Facebook dependence and poor sleep quality, which was mainly explained by time-of-day disturbances (PR = 1.31; 95% CI: 1.04-1.67).
Perceived Stress	Atroszko et al. (2018)	Cross-sectional (survey)	Poland: 1,157 (51.9%)	M = 20.33, SD = 1.68	• Bergen Facebook Addiction Scale (Charzyńska & Góźdź, 2014) • Perceived Stress Scale (Atroszko, 2015)	• Facebook Addiction → Perceived Stress: r = .22** • Facebook Addiction → Perceived Stress: ß = .21**
Perceived Stress	Atroszko et al. (2022)	Cross-sectional (survey)	• Algeria: 710 (66.9%) • Bangladesh: 665 (32.5%) • Pakistan: 491 (46.8%) • Poland - University): 647 (65.6%) • Poland - High School): 1,178 (57.6%) • United Arab Emirates: 484 (72.7%)	N/A	• Bergen Facebook Addiction Scale (Andreassen, Torsheim, Brunborg, & Pallesen, 2012) • Depression Anxiety Stress Scale (S. H. Lovibond & Lovibond, 1995) • Perceived Stress Scale (S. Cohen, Kamarck, & Mermelstein, 1983)	• Facebook Addiction (Bangladesh) → Perceived Stress: r = .26** • Facebook Addiction (Pakistan) → Perceived Stress: r = .21** • Facebook Addiction (Poland - University) → Perceived Stress: r = .17** • Facebook Addiction (Poland - High School) → Perceived Stress: r = .18** • Facebook Addiction (United Arab Emirates) → Perceived Stress: r = .15**
Perceived Stress	Balcerowska et al. (2022)	Cross-sectional (survey)	Poland: 1,099 (71.9%)	M = 21.44, SD = 2.85	• Bergen Facebook Addiction Scale (Atroszko et al. 2018; Charzyńska and Góźdź 2014) • Perceived Stress Scale (Atroszko, 2015; Atroszko, Andreassen, Griffiths, & Pallesen, 2015; Atroszko et al., 2018)	• Facebook Addiction → Perceived Stress: r = .25** (n = 1,099) • Facebook Addiction → Perceived Stress: r = .23** (n = 953, multisite-social networker) • Facebook Addiction → Perceived Stress: ß = .23** (n = 953, multisite-social networker)
Perceived Stress	Bevan, Gomez, & Sparks (2014)	Cross-sectional (survey)	USA: 599 (73.8%)	M = 26.22, SD = 10.84, 18-70	• Facebook use information (Ellison, Steinfield, & Lampe, 2007) • Perceived Stress Scale (S. Cohen, Kamarck, & Mermelstein, 1983)	• Length on Facebook → Perceived Stress: r = .05 • Number of Facebook friends → Perceived Stress: r = .03 • Minutes per day on Facebook → Perceived Stress: r = .04
Perceived Stress	Brailovskaia & Margraf (2016)	Cross-sectional (survey)	Germany • Facebook User Group: 790 (71.1%) • Non-Facebook User Group: 155 (63.9%)	• Facebook User Group: M = 23.42, SD = 5.02, 17-58 • Non-Facebook User Group: M = 25.28, SD = 6.35, 17-52	• Facebook use information • Depression Anxiety Stress Scale (S. H. Lovibond & Lovibond, 1995; Ng et al., 2007)	No significant differences were found for mean scores of perceived stress between Facebook users (M = 6.41, SD = 4.76) and Facebook non-users (M = 5.98, SD = 5.08) p = .313.
Perceived Stress	Brailovskaia & Margraf (2017)	Longitudinal (panel)	Germany: 179 (77.1%)	M = 22.52, SD = 5.00, 17-58	• Bergen Facebook Addiction Scale (Andreassen, Torsheim, Brunborg, & Pallesen, 2012) • Depression Anxiety Stress Scale (P. F. Lovibond & Lovibond, 1995)	• At time T1, there was no significant correlation between Facebook addiction and perceived stress. • Facebook Addiction → Perceived Stress: r = .20**(at time T2).
Perceived Stress	Brailovskaia, Margraf, Schillack, & Köllner (2019)	Cross-sectional (survey)	Germany • Facebook User Group: 336 (72.6%) • Non-Facebook User Group: 265 (69.4%)	• Facebook User Group: M = 49.61, SD = 9.65, 19-64 • Non-Facebook User Group: M = 53.14, SD = 7.71, 19-64	• Facebook use information • Hamburger Modules for the Assessment of Psychosocial Health (Rabung et al., 2009) • Insomnia Severity Index (Bastien, Vallières, & Morin, 2001)	• Facebook users (M = 6.884, SD = 3.001) had significantly higher mean scores for perceived social stress than Facebook non-users (M = 6.181, SD = 2.945) p = .004. • In the Facebook user group, there was a significant positive correlation between duration of daily Facebook use and perceived social stress: r = .152*. • Duration of daily Facebook use added a significant 2.3% predictive variance for…
Perceived Stress	Brailovskaia, Rohmann, Bierhoff, Schillack, & Margraf (2019)	Cross-sectional (survey)	Germany: 309 (71.5%)	M = 23.76, SD = 4.06, 18-56	• Bergen Facebook Addiction Scale (Andreassen, Torsheim, Brunborg, & Pallesen, 2012) • Facebook Intensity Scale (Ellison, Steinfield, & Lampe, 2007) • Brief General Daily Stressors’ Strain Screening (Scholten, Lavallee, Velten, Zhang, & Margraf, 2014) • Social Support Questionnaire (Fydrich, Sommer, Tydecks, & Brähler, 2009)	• Facebook Addiction → Perceived Daily Stress: r = .571** • Facebook Intensity → Perceived Daily Stress: r = .378** • Online Social Support Scale → Perceived Daily Stress: r = .256**
Perceived Stress	Brailovskaia, Teismann, & Margraf (2018)	Longitudinal (panel)	Germany: 122 (82.8%)	M = 21.70, SD = 3.67, 17-38 (data at the time of the first data collection)	• Bergen Facebook Addiction Scale (Andreassen, Torsheim, Brunborg, & Pallesen, 2012) • Brief General Daily Stressors’ Strain Screening (Scholten, Lavallee, Velten, Zhang, & Margraf, 2014)	• Facebook Addiction (T2) → Perceived Daily Stress (T1): r = .202* • Facebook Addiction (T2) → Perceived Daily Stress (T2): r = .427**
Perceived Stress	Brailovskaia, Velten, & Margraf (2019)	Cross-sectional (survey)	• Germany: 531 (74.8%) • USA: 909 (47.9%)	• Germany: M = 21.63, SD = 4.45, 18-56 • USA: M = 37.24, SD = 10.71, 20-74	• Bergen Facebook Addiction Scale (Andreassen, Torsheim, Brunborg, & Pallesen, 2012; Brailovskaia & Margraf, 2017) • Brief General Daily Stressors’ Strain Screening (Scholten, Lavallee, Velten, Zhang, & Margraf, 2014)	• Facebook Addiction (Germany) → Perceived Daily Stress: r = .496** • Facebook Addiction (USA) → Perceived Daily Stress: r = .605**
Perceived Stress	Çakıcı, Babayiğit, Karaaziz, & Cumhur (2020)	Cross-sectional (survey)	Cyprus (North Cyprus): 982 (46.4%)	18-88	• Bergen Facebook Addiction Scale (Akın, Demirci, & Kara, 2017) • Traumatic Stress Symptom Scale (Başoglu et al., 2001)	Facebook Addiction → Perceived Traumatic Stress: r = .099**
Perceived Stress	E. J. Wright, White, & Obst (2018)	Cross-sectional (survey)	Australia: 211 (67%)	M = 21.23, SD = 3.48, 18-29	• Facebook False Self-Presentation Behaviors Inventory • Depression Anxiety Stress Scale (S. H. Lovibond & Lovibond, 1995)	• Lying → Perceived Stress: r = .07 • Liking → Perceived Stress: r = .30***
Perceived Stress	Eşkisu, Çam, Gelibolu, & Rasmussen (2020)	Cross-sectional (survey)	Türkiye: 298 (64.1%)	M = 21.61, SD = 2.20, 18-40	• Chen Internet Addiction Scale (S.-H. Chen, Weng, Su, Wu, & Yang, 2003) • Depression Anxiety Stress Scale (Akın & Çetin, 2007)	Facebook Addiction → Perceived Stress: r = .20**
Perceived Stress	Farahani, Kazemi, Aghamohamadi, Bakhtiarvand, & Ansari (2011)	Cross-sectional (survey)	Iran: 265 (61.1%)	M = 21, SD = 2.3	• Facebook use information • Depression Anxiety Stress Scale (S. H. Lovibond & Lovibond, 1995)	Facebook Use → Perceived Stress: r = .48**
Perceived Stress	Flynn, Noone, & Sarma (2018)	Cross-sectional (survey)	Ireland: 717 (80.6%)	M = 31, SD = 8.40, 18-65	• Problematic and Risky Internet Use Screening Scale (Jelenchick et al., 2014) • Iowa-Netherlands Comparison Orientation Measure (Gibbons & Buunk, 1999) • Depression Anxiety Stress Scale (S. H. Lovibond & Lovibond, 1995)	• Social Comparison → Perceived Stress: r = .37*** • Risky and Impulsive Facebook Use → Perceived Stress: r = .28*** • Daily time spent on Facebook → Perceived Stress: r = .10*** • Number of Facebook friends → Perceived Stress: r = .10
Perceived Stress	Frison & Eggermont (2015)	Cross-sectional (survey)	Belgium: 910 (51.9%)	M = 15.44, SD = 1.71	• Multidimensional Scale of Perceived Social Support (Zimet, Dahlem, Zimet, & Farley, 1988) • Adolescent Stress Questionnaire (Byrne, Davenport, & Mazanov, 2007)	• Perceived social support seeking through Facebook → Perceived Daily Stress: r = .05 • Perceived social support through Facebook → Perceived Daily Stress: r = .05
Perceived Stress	Ho (2021b)	Cross-sectional (survey)	Vietnam: 354 (59.3%)	M = 25.13, SD = 7.23, 15-49	• Bergen Facebook Addiction Scale (Andreassen, Torsheim, Brunborg, & Pallesen, 2012) • Depression Anxiety Stress Scale (P. F. Lovibond & Lovibond, 1995)	Facebook Addiction → Perceived Stress: r = .321**
Perceived Stress	Ho, Huynh, & Tran-Chi (2021)	Cross-sectional (survey)	Vietnam: 354 (54.2%)	N/A	• Bergen Facebook Addiction Scale (Chương, Minh, & Thảo, 2020) • Depression Anxiety Stress Scale (Le et al., 2017; T. D. Tran, Tran, & Fisher, 2013)	Problematic Facebook Use → Perceived Stress: r = .321**
Perceived Stress	Hussain, Simonovic, Stupple, & Austin (2019)	Cross-sectional (survey)	United Kingdom: 69 (68.1%)	M = 23.09, SD = 7.54, 18+	• Facebook use information • Bergen Facebook Addiction Scale (Andreassen, Torsheim, Brunborg, & Pallesen, 2012) • Depression Anxiety Stress Scale (P. F. Lovibond & Lovibond, 1995)	• Facebook Addiction → Perceived Stress: r = .039 • Facebook account length → Perceived Stress: r = .132 • Facebook session length → Perceived Stress: r = -.086 • Social Facebook total inspection-time (seconds) → Perceived Stress: r = .011 • Facebook updates total inspection-time (seconds) → Perceived Stress: r = .095
Perceived Stress	Labrague (2014)	Cross-sectional (survey)	Philippines: 76 (81%)	10-25	• Facebook Intensity Scale (Ellison, Steinfield, & Lampe, 2007) • Depression Anxiety Stress Scale (S. H. Lovibond & Lovibond, 1995)	• Facebook Intensity → Perceived Stress: r = .10 • Number of Facebook friends → Perceived Stress: r = .11 • Daily time spent on Facebook → Perceived Stress: r = .16
Perceived Stress	Luqman, Cao, Ali, Masood, & Yu (2017)	Cross-sectional (survey)	Pakistan: 360 (62.8%)	19-44	• Technostress (Ayyagari, Grover, & Purvis, 2011) • Social networking sites exhaustion with scales for excessive social use (Ali-Hassan, Nevo, & Wade, 2015), excessive cognitive (Maier, Laumer, Eckhardt, & Weitzel, 2015), and hedonic use (Maier, Laumer, Eckhardt, & Weitzel, 2015)	• Excessive Cognitive Use → Technostress: r = .481** • Excessive Cognitive Use → Technostress: b = .363*** • Excessive Social Use → Technostress: r = .463** • Excessive Social Use → Technostress: b = .287*** • Excessive Hedonic Use → Technostress: r = .347** • Excessive Hedonic Use → Technostress: b = .157***
Perceived Stress	Nabi, Prestin, & So (2013)	Cross-sectional (survey)	USA: 401 (78%)	M = 19.90, SD = 1.51	• Facebook use information • Perceived Stress Scale (S. Cohen, Kamarck, & Mermelstein, 1983)	Number of Facebook friends → Perceived Stress: r = -.10*
Perceived Stress	Nasser et al. (2019)	Cross-sectional (survey)	Malaysia: 1,060 (74.6%)	M = 21.08, SD = 1.68, 17-25	• Facebook Addiction Test Questionnaire (Conrad, n.d.) • Depression Anxiety Stress Scale (S. H. Lovibond & Lovibond, 1995)	Problematic Facebook Use → Perceived Stress: r = .155***
Perceived Stress	Nazzal, Rabee, Ba’ar, & Berte (2021)	Cross-sectional (survey)	Palestine: 922 (61.9%)	M = 19.74, SD = 1.33	• Facebook use information • Facebook Intensity Scale (Ellison, Steinfield, & Lampe, 2007) • Depression Anxiety Stress Scale (Moussa, Lovibond, Laube, & Megahead, 2017)	• Total number of Facebook friends → Perceived Stress: r = .079** • Average time on Facebook → Perceived Stress: r = .261* • Facebook Intensity → Perceived Stress: r = .314*
Perceived Stress	O’Sullivan & Hussain (2017)	Cross-sectional (survey)	United Kingdom: 163 (73.6%)	N/A	• Facebook Intensity Scale (Ellison, Steinfield, & Lampe, 2007) • Perceived Stress Scale (S. Cohen, Kamarck, & Mermelstein, 1983)	• Facebook Intensity → Perceived Stress: r = .179* • Results showed a decrease in perceived stress scores from initial scores (M = 20.34, SD = 6.23) to those reported after the five-minute Facebook session (M = 20.19, SD = 6.19), but this was not significant (Z = .75, p = .453).
Perceived Stress	Pal, Shankar, & Masthi (2018)	Cross-sectional (survey)	India: 400 (55.5%)	M = 20.3, SD = 1.8, 18-25	• Facebook Intensity Scale (Ellison, Steinfield, & Lampe, 2007) • Depression Anxiety Stress Scale (S. H. Lovibond & Lovibond, 1995)	Facebook Intensity → Perceived Stress: r = .16**
Perceived Stress	Verseillié, Laconi, Castro-Calvo, & Chabrol (2021)	Longitudinal (panel)	France: 183 (85,2%)	M = 21.18, SD = 5.16	• Bergen Facebook Addiction Scale (Andreassen, Torsheim, Brunborg, & Pallesen, 2012) • Facebook Intensity Scale (Ellison, Steinfield, & Lampe, 2007) • Depression, Anxiety, and Stress Scale (Yusoff, 2013)	• Facebook Addiction (Two‑Factor Solution) → Perceived Stress: r = .22** • Facebook Emotional Engagement (Two‑Factor Solution) → Perceived Stress: r = .19**
Physiological Stress	Afifi, Zamanzadeh, Harrison, & Acevedo Callejas (2018)	Longitudinal (time-series)	USA: 124 • Heterosexual Couples: 62 • Adolescent Children: 62 (50%)	• Heterosexual Couples: M = 44.68 • Adolescent Children: M = 14.8, 13-18	• Media and Technology Use and Attitudes Scale (Rosen, Whaling, Carrier, Cheever, & Rokkum, 2013) • Physiological Measures: Salivary cortisol	With respect to Facebook use and cortisol awakening response, study results showed a significant interaction for Facebook and mothers compared with adolescents (B = 0.02, 95%CI [-0.04, -.01], t(84.16) = 2.70, p < 0.01). That is, adolescents who reported higher Facebook use experienced a greater increase in their cortisol awakening response than their mothers (after controlling for the number of h…
Physiological Stress	Campisi et al. (2012)	Longitudinal (time-series)	USA: 77 (87.5% at T1)	18-24	• Facebook use and perceptions survey • Self-reported symptoms	The number of Facebook friends had an effect on the frequency of upper respiratory tract infections (URI) (F(2, 74) = 3.0, p = .05) and an effect on the average number of URI per person (p = .07). There was a significant relationship between the occurrence of URI and those individuals who felt either anger or sadness when someone ended their Facebook friendship (F(1, 68) = 9.1, p = .003). Faceboo…
Physiological Stress	Campisi et al. (2017)	Longitudinal (time-series)	USA: 89 (83.1%)	18-33	• Facebook use information • Satisfaction with Life Scale (Diener, Emmons, Larsen, & Griffin, 1985) • Perceived Stress Scale (S. Cohen, Kamarck, & Mermelstein, 1983) • Self-reported symptoms	• Use of Facebook min/day → Number of upper respiratory infection: r = -.01 • Use of Facebook min/day → Perceived Stress: r = .13 • Use of Facebook min/day → Life Satisfaction: r = -.02 • Number of Facebook log-in/day → Number of upper respiratory infection: r = .33** • Number of Facebook log-in/day → Stress: r = -.04 • Number of Facebook log-in/day → Lebenszufriedenheit: r = -.07 • Social networ…
Physiological Stress	Cipresso et al. (2019)	Experimental (quasi)	Italy: 30 (50%)	19-25	Physiological Measures: Eye tracking (eye movements), EEG along with EOG (for signal processing), facial EMG (Corrugator), heart rate (BVP via chest strap) along with heart rate variability, skin conductance, thoracic respiration	Viewing content related to self (eye tracking) compared to content related to others resulted in an increase in psychological stress characterized by the following measurements: • Decreased heart rate variability (lower SDRR; lower SDIBI; lower SDHR; lower peak RR rate). • Increased sympathetic component (higher LF; higher VLF). • Decreased vagal/parasympathetic component (lower HF) • Increased s…
Physiological Stress	Moreno et al. (2014)	Experimental (RCT)	USA: 41 (65.9%) • Facebook Group: 19 (73.7%) • Control Group: 22 (59.1%)	M = 19.6, SD = 1.4, 18-23	• Trier Social Stress Test (Peterson & Seligman, 1984) • Physiological Measures: Salivary cortisol, heart rate	Cortisol levels increased in response to the stressor in participants in the Facebook group, while they decreased in the control group. Pulse rate increased only slightly in the control group between T1 and T2 and then stagnated. In the Facebook group, the pulse rate increased more than in the control group between T1 and T2 and stabilized at time T3. There was no significant difference between t…
Physiological Stress	Morin-Major et al. (2016)	Longitudinal (time-series)	Canada: 88 (53.4%)	M = 14.5, SD = 1.8, 12-17	• Facebook use information • Child Depression Inventory (Saint-Laurent, 1999) • Rosenberg Self-Esteem Scale (Rosenberg, 1965) • Perceived Stress Scale (S. Cohen, Kamarck, & Mermelstein, 1983) • Physiological Measure: Salivary cortisol	• Facebook network size → Perceived Stress: r = .233* • Facebook network size → Cortisol Awakening Response: r = .230* • Facebook network size → Cortisol Systemic Output: r = .378*** • Facebook use frequency → Perceived Stress: r = .224** • Facebook use frequency → Cortisol Awakening Response: r = .277** • Facebook use frequency → Cortisol Systemic Output: r = .343** • There was no significant co…
Physiological Stress	Rus & Tiemensma (2017)	Experimental (RCT)	USA: 92 (46.7%)	M = 19.55, SD = 1.63	• Facebook Intensity Scale (Ellison, Steinfield, & Lampe, 2007) • Trier Social Stress Test (Kirschbaum, Pirke, & Hellhammer, 1993) • Positive and Negative Affect Schedule (Watson, Clark, & Tellegen, 1988) • Physiological Measures: Salivary cortisol, blood pressure and heart rate (oscillometrically measured)	59.5% of the experimental group reported that Facebook had a stress-reducing effect, 7.1% felt more stressed, and 33.3% reported a consistent level of stress during the recovery phase after the acute social stressor. During the recovery phase, participants* in both groups experienced similar changes in psychosocial stress. However, physiological recovery of individuals from the experimental group…
Physiological Stress	Rus & Tiemensma (2018)	Experimental (RCT)	USA: 104 (49%)	M = 19.50, SD = 1.73	• Facebook Intensity Scale (Ellison, Steinfield, & Lampe, 2007) • Facebook Activity Survey (Junco, 2012) • Trier Social Stress Test (Kirschbaum, Pirke, & Hellhammer, 1993) • Physiological Measures: Salivary cortisol, blood pressure and heart rate (oscillometrically measured)	Participants assigned to the Facebook group responded to the stressor with lower levels of physiological stress (systolic blood pressure) as well as psychosocial stress. In response to the stressor, levels of salivary cortisol and salivary alpha-amylase increased in most participants. However, there were no significant condition effects for either marker.
Physiological Stress	Vanman, Baker, & Tobin (2018)	Longitudinal (randomized experiment)	Australia: 123 (63% at t1) • Experimental Group: 66 • Control Group: 57	M = 22.43, 18-40 (at t1)	• Facebook use information • Perceived Stress Scale (S. Cohen, Kamarck, & Mermelstein, 1983) • Social and Emotional Loneliness Scale for Adults (DiTommaso, Brannen, & Best, 2004) • Satisfaction with Life Scale (Diener, Emmons, Larsen, & Griffin, 1985) • Physiological Measure: Salivary cortisol	• Number of Facebook friends → Life Satisfaction: r = .11 • Number of Facebook friends → Perceived Stress: r = .00 • Number of Facebook friends → Perceived Family Loneliness: r = -.26** • Number of Facebook friends → Perceived Romantic Loneliness: r = .11 • Number of Facebook friends → Perceives Social Loneliness: r = -.15 • Number of Facebook logins → Life Satisfaction: r = .05 • Number of Faceb…
Human Brain Alteration	He, Turel, & Bechara (2018)	Cross-sectional (screening survey)	USA: 20 (50%)	M = 20.3, SD = 2.25, 18-23	• Compulsive Internet Use Scale (Meerkerk, Van Den Eijnden, Vermulst, & Garretsen, 2009) • Physiological Measure: Changes investigated with DTI	Diffusion tensor imaging results showed that excessive Facebook use was associated with increased mean diffusivity of two subregions of the corpus callosum (body and splenium). • Exzessive Facebook use → Body of the Corpus Callosum (Mean Diffusivity): r (17) = .412, FDR corrected p = .06 • Exzessive Facebook use → Splenium of the Corpus Callosum (Mean Diffusivity): r (17) = .486, FDR corrected p …
Human Brain Alteration	He, Turel, Brevers, & Bechara (2017)	Cross-sectional (case-control screening survey)	USA: 50 (32%) • High Excess Social Media Use Group: 25 (32%) • Low Excess Social Media Use Group: 25 (32%)	• High Excess Social Media Use Group: M = 24.12, SD = 6.15, 18-44 • Low Excess Social Media Use Group: M = 29.80, SD = 10.90, 19-55	• Compulsive Internet Use Scale (Meerkerk, Van Den Eijnden, Vermulst, & Garretsen, 2009; Turel et al., 2014) • Physiological Measure: Changes investigated wth sMRI scan	In this study, brain volumes were calculated using voxel-based morphometry techniques applied to structural MRI scans. Voxel-based ROI analysis showed decreased gray matter volume in both bilateral amygdala and right ventral striatum for the case group and a negative correlation with levels of excessive Facebook use: • Excessive Facebook use → Gray Matter Volume of Left Amygdala: r = -.438** • Ex…
Human Brain Alteration	Montag et al. (2017)	Longitudinal (time-series)	Germany: 62 (40.3%)	M = 23.19, SD = 3.69	• Facebook use information • Addictive tendencies towards online social network usage (Lemmens, Valkenburg, & Peter, 2009; Montag et al., 2015) • Physiological Measure: Changes investigated with sMRI scan	There was a negative correlation between the volume of the right and left nucleus accumbens (MRI) and Facebook use. That is, participants who opened the Facebook app more frequently and used it longer had smaller nuclei in both hemispheres: • Facebook duration → Gray Matter Volume of Left Accumbens: r = -.34** • Facebook duration → Gray Matter Volume of Right Accumbens: r = -.33** • Facebook freq…
Affective Experience State	Cipresso et al. (2015)	Experimental (RCT)	Italy: 28 (57.1%)	M = 29, 19-55	Physiological Measures: EEG along with EOG (for signal processing), EMG (Corrugator and Zygomatic), heart rate (via ECG) along with heart rate variability, respiration depth	Cardiovascular measurements (NN50) showed that the Facebook condition did not cause stress. EMG measurements (corrugator supercilii and zygomatic major) showed that participants experienced a positive emotionalvalence and an increased physiological arousal during Facebook navigation. Accordingly, Facebook was not perceived as disruptive but as positive and activating in this study. Furthermore, E…
Affective Experience State	Mauri, Cipresso, Balgera, Villamira, & Riva (2011)	Experimental (quasi)	Italy: 30	M =22, SD = 2.1, 19-25	• Physiological Measures: EEG, EMG (Corrugator), Eye tracking (pupil dilation), heart rate (BVP via finger clip sensor) along with heart rate variability, skin conductance, respiration	All Facebook values, except for the respiration and beta wave values, which were almost exactly between the relaxation and stress values, showed different trends. Regarding skin conductance values, Facebook values were very similar to stress values. On the other hand, the Facebook values for the interval between beats were similar to the relaxation values. The Facebook values were lowest for EMG …
Affective Experience State	Rauch, Strobel, Bella, Odachowski, & Bloom (2014)	Experimental (RCT)	USA: 26 (100%)	18-20	• Interaction Anxiousness Scale (Leary, 1983) • Physiological Measure: Skin conductance	Participants exhibited lower levels of arousal (skin conductance) when exposed to the stimulus person via Facebook (M = 0.33, SD = 0.79) compared to participants exposed to the stimulus person live (M = 0.91, SD = 0.93; t(40) = 2.29, p < 0.05). Higher levels of arousal occurred during face-to-face encounters with the stimulus person when seen for the first time via Facebook than without prior exp…
